# Supplementary material for: Why should we apply ABM for decision analysis for infectious diseases?—An example for dengue interventions
Source: PLoS One. 2019 Aug 27;14(8):e0221564. doi: 10.1371/journal.pone.0221564 (PMC6711507; doi:10.1371/journal.pone.0221564)
Supplement: S1 File — Data about all hospitalized dengue cases of persons living in Cebu City in 2010. (XLSX) [file pone.0221564.s001.xlsx]

## Sheet: Sheet1
Hospitalized dengue cases of persons living in Cebu City, 2010.
Region	Province	Municipality	Age	Sex	Type	Year	Week of Onset
07	CEBU	CEBU CITY	14	M	DHF	2010	38
07	CEBU	CEBU CITY	10	F	DHF	2010	43
07	CEBU	CEBU CITY	13	M	DHF	2010	48
07	CEBU	CEBU CITY	35	M	DHF	2010	40
07	CEBU	CEBU CITY	13	M	DHF	2010	42
07	CEBU	CEBU CITY	21	M	DF	2010	33
07	CEBU	CEBU CITY	11	F	DHF	2010	48
07	CEBU	CEBU CITY	2	M	DHF	2010	37
07	CEBU	CEBU CITY	7	F	DHF	2010	50
07	CEBU	CEBU CITY	8	F	DHF	2010	36
07	CEBU	CEBU CITY	11	M	DHF	2010	31
07	CEBU	CEBU CITY	15	M	DHF	2010	31
07	CEBU	CEBU CITY	1	F	DF	2010	7
07	CEBU	CEBU CITY	4	M	DHF	2010	37
07	CEBU	CEBU CITY	8	M	DHF	2010	35
07	CEBU	CEBU CITY	12	M	DF	2010	31
07	CEBU	CEBU CITY	9	F	DHF	2010	31
07	CEBU	CEBU CITY	5	M	DHF	2010	44
07	CEBU	CEBU CITY	7	F	DHF	2010	36
07	CEBU	CEBU CITY	15	M	DHF	2010	1
07	CEBU	CEBU CITY	3	F	DF	2010	27
07	CEBU	CEBU CITY	18	M	DF	2010	30
07	CEBU	CEBU CITY	16	F	DHF	2010	9
07	CEBU	CEBU CITY	17	M	DHF	2010	17
07	CEBU	CEBU CITY	23	F	DF	2010	33
07	CEBU	CEBU CITY	21	M	DF	2010	38
07	CEBU	CEBU CITY	14	F	DHF	2010	1
07	CEBU	CEBU CITY	1	F	DHF	2010	1
07	CEBU	CEBU CITY	3	F	DHF	2010	14
07	CEBU	CEBU CITY	12	M	DHF	2010	5
07	CEBU	CEBU CITY	4	F	DHF	2010	29
07	CEBU	CEBU CITY	23	F	DHF	2010	32
07	CEBU	CEBU CITY	8	M	DHF	2010	33
07	CEBU	CEBU CITY	4	M	DHF	2010	36
07	CEBU	CEBU CITY	4	F	DHF	2010	38
07	CEBU	CEBU CITY	5	F	DHF	2010	34
07	CEBU	CEBU CITY	8	M	DHF	2010	34
07	CEBU	CEBU CITY	4	M	DHF	2010	33
07	CEBU	CEBU CITY	6	M	DHF	2010	42
07	CEBU	CEBU CITY	1	M	DF	2010	36
07	CEBU	CEBU CITY	14	M	DF	2010	37
07	CEBU	CEBU CITY	12	M	DHF	2010	43
07	CEBU	CEBU CITY	53	F	DF	2010	44
07	CEBU	CEBU CITY	7	F	DHF	2010	42
07	CEBU	CEBU CITY	11	F	DHF	2010	4
07	CEBU	CEBU CITY	13	M	DHF	2010	17
07	CEBU	CEBU CITY	3	F	DHF	2010	12
07	CEBU	CEBU CITY	11	M	DF	2010	33
07	CEBU	CEBU CITY	6	F	DHF	2010	12
07	CEBU	CEBU CITY	21	F	DF	2010	3
07	CEBU	CEBU CITY	20	F	DF	2010	31
07	CEBU	CEBU CITY	13	M	DF	2010	3
07	CEBU	CEBU CITY	6	F	DHF	2010	30
07	CEBU	CEBU CITY	19	M	DHF	2010	1
07	CEBU	CEBU CITY	13	F	DHF	2010	5
07	CEBU	CEBU CITY	10	F	DHF	2010	11
07	CEBU	CEBU CITY	17	M	DF	2010	1
07	CEBU	CEBU CITY	13	M	DHF	2010	32
07	CEBU	CEBU CITY	15	F	DHF	2010	32
07	CEBU	CEBU CITY	1	M	DHF	2010	13
07	CEBU	CEBU CITY	19	M	DF	2010	35
07	CEBU	CEBU CITY	28	F	DHF	2010	21
07	CEBU	CEBU CITY	28	M	DHF	2010	37
07	CEBU	CEBU CITY	9	F	DSS	2010	15
07	CEBU	CEBU CITY	17	F	DHF	2010	22
07	CEBU	CEBU CITY	1	M	DF	2010	39
07	CEBU	CEBU CITY	17	M	DF	2010	27
07	CEBU	CEBU CITY	10	M	DHF	2010	16
07	CEBU	CEBU CITY	9	F	DHF	2010	3
07	CEBU	CEBU CITY	12	M	DHF	2010	11
07	CEBU	CEBU CITY	37	F	DF	2010	36
07	CEBU	CEBU CITY	10	F	DF	2010	11
07	CEBU	CEBU CITY	7	F	DSS	2010	3
07	CEBU	CEBU CITY	3	F	DHF	2010	10
07	CEBU	CEBU CITY	14	F	DHF	2010	41
07	CEBU	CEBU CITY	6	F	DHF	2010	30
07	CEBU	CEBU CITY	16	M	DF	2010	38
07	CEBU	CEBU CITY	16	M	DHF	2010	36
07	CEBU	CEBU CITY	20	M	DF	2010	38
07	CEBU	CEBU CITY	18	F	DF	2010	32
07	CEBU	CEBU CITY	16	F	DHF	2010	36
07	CEBU	CEBU CITY	4	F	DF	2010	30
07	CEBU	CEBU CITY	10	F	DHF	2010	36
07	CEBU	CEBU CITY	4	F	DF	2010	30
07	CEBU	CEBU CITY	13	M	DHF	2010	37
07	CEBU	CEBU CITY	6	F	DHF	2010	30
07	CEBU	CEBU CITY	12	M	DHF	2010	30
07	CEBU	CEBU CITY	5	M	DHF	2010	32
07	CEBU	CEBU CITY	12	F	DF	2010	34
07	CEBU	CEBU CITY	16	F	DHF	2010	39
07	CEBU	CEBU CITY	19	M	DHF	2010	35
07	CEBU	CEBU CITY	20	F	DHF	2010	38
07	CEBU	CEBU CITY	3	F	DHF	2010	32
07	CEBU	CEBU CITY	31	M	DHF	2010	47
07	CEBU	CEBU CITY	17	F	DHF	2010	22
07	CEBU	CEBU CITY	7	F	DHF	2010	35
07	CEBU	CEBU CITY	22	M	DF	2010	38
07	CEBU	CEBU CITY	6	F	DHF	2010	33
07	CEBU	CEBU CITY	19	M	DHF	2010	35
07	CEBU	CEBU CITY	20	F	DHF	2010	39
07	CEBU	CEBU CITY	4	F	DF	2010	46
07	CEBU	CEBU CITY	66	M	DF	2010	31
07	CEBU	CEBU CITY	12	M	DHF	2010	35
07	CEBU	CEBU CITY	17	M	DHF	2010	38
07	CEBU	CEBU CITY	10	F	DHF	2010	37
07	CEBU	CEBU CITY	10	M	DHF	2010	32
07	CEBU	CEBU CITY	6	F	DHF	2010	33
07	CEBU	CEBU CITY	9	F	DHF	2010	33
07	CEBU	CEBU CITY	11	F	DHF	2010	39
07	CEBU	CEBU CITY	13	M	DHF	2010	37
07	CEBU	CEBU CITY	3	F	DF	2010	29
07	CEBU	CEBU CITY	11	F	DHF	2010	32
07	CEBU	CEBU CITY	27	F	DF	2010	32
07	CEBU	CEBU CITY	15	F	DF	2010	28
07	CEBU	CEBU CITY	8	F	DF	2010	21
07	CEBU	CEBU CITY	22	F	DF	2010	29
07	CEBU	CEBU CITY	21	M	DHF	2010	33
07	CEBU	CEBU CITY	7	M	DHF	2010	33
07	CEBU	CEBU CITY	16	M	DF	2010	38
07	CEBU	CEBU CITY	10	M	DHF	2010	42
07	CEBU	CEBU CITY	11	F	DHF	2010	32
07	CEBU	CEBU CITY	1	M	DF	2010	33
07	CEBU	CEBU CITY	11	M	DHF	2010	32
07	CEBU	CEBU CITY	11	M	DHF	2010	13
07	CEBU	CEBU CITY	12	M	DF	2010	31
07	CEBU	CEBU CITY	18	M	DHF	2010	38
07	CEBU	CEBU CITY	4	M	DSS	2010	30
07	CEBU	CEBU CITY	11	F	DF	2010	30
07	CEBU	CEBU CITY	5	F	DHF	2010	9
07	CEBU	CEBU CITY	22	F	DF	2010	31
07	CEBU	CEBU CITY	15	M	DHF	2010	34
07	CEBU	CEBU CITY	7	M	DHF	2010	35
07	CEBU	CEBU CITY	4	F	DHF	2010	45
07	CEBU	CEBU CITY	12	F	DHF	2010	50
07	CEBU	CEBU CITY	12	F	DHF	2010	34
07	CEBU	CEBU CITY	36	F	DF	2010	35
07	CEBU	CEBU CITY	18	F	DHF	2010	38
07	CEBU	CEBU CITY	4	F	DHF	2010	35
07	CEBU	CEBU CITY	1	F	DHF	2010	34
07	CEBU	CEBU CITY	49	M	DF	2010	33
07	CEBU	CEBU CITY	6	M	DHF	2010	46
07	CEBU	CEBU CITY	14	F	DHF	2010	34
07	CEBU	CEBU CITY	5	F	DHF	2010	40
07	CEBU	CEBU CITY	7	M	DHF	2010	46
07	CEBU	CEBU CITY	15	M	DHF	2010	40
07	CEBU	CEBU CITY	26	F	DF	2010	2
07	CEBU	CEBU CITY	13	F	DHF	2010	37
07	CEBU	CEBU CITY	27	M	DF	2010	1
07	CEBU	CEBU CITY	42	M	DHF	2010	5
07	CEBU	CEBU CITY	45	M	DF	2010	36
07	CEBU	CEBU CITY	25	F	DF	2010	36
07	CEBU	CEBU CITY	19	F	DF	2010	36
07	CEBU	CEBU CITY	18	M	DHF	2010	37
07	CEBU	CEBU CITY	4	M	DHF	2010	3
07	CEBU	CEBU CITY	17	M	DF	2010	33
07	CEBU	CEBU CITY	7	M	DF	2010	36
07	CEBU	CEBU CITY	4	F	DF	2010	2
07	CEBU	CEBU CITY	11	M	DF	2010	34
07	CEBU	CEBU CITY	20	F	DF	2010	9
07	CEBU	CEBU CITY	12	M	DHF	2010	2
07	CEBU	CEBU CITY	9	M	DF	2010	39
07	CEBU	CEBU CITY	8	F	DHF	2010	38
07	CEBU	CEBU CITY	5	M	DF	2010	27
07	CEBU	CEBU CITY	31	M	DF	2010	24
07	CEBU	CEBU CITY	7	M	DHF	2010	21
07	CEBU	CEBU CITY	34	F	DF	2010	37
07	CEBU	CEBU CITY	17	M	DF	2010	34
07	CEBU	CEBU CITY	6	M	DF	2010	6
07	CEBU	CEBU CITY	18	M	DHF	2010	2
07	CEBU	CEBU CITY	10	M	DF	2010	10
07	CEBU	CEBU CITY	11	M	DHF	2010	2
07	CEBU	CEBU CITY	18	F	DHF	2010	28
07	CEBU	CEBU CITY	1	F	DF	2010	35
07	CEBU	CEBU CITY	57	M	DF	2010	37
07	CEBU	CEBU CITY	30	M	DF	2010	35
07	CEBU	CEBU CITY	1	M	DSS	2010	46
07	CEBU	CEBU CITY	8	M	DHF	2010	2
07	CEBU	CEBU CITY	15	F	DF	2010	29
07	CEBU	CEBU CITY	0	M	DF	2010	35
07	CEBU	CEBU CITY	14	M	DHF	2010	35
07	CEBU	CEBU CITY	1	M	DF	2010	28
07	CEBU	CEBU CITY	9	M	DHF	2010	35
07	CEBU	CEBU CITY	4	M	DHF	2010	47
07	CEBU	CEBU CITY	23	F	DF	2010	38
07	CEBU	CEBU CITY	18	M	DHF	2010	35
07	CEBU	CEBU CITY	8	F	DHF	2010	47
07	CEBU	CEBU CITY	9	M	DHF	2010	39
07	CEBU	CEBU CITY	12	M	DHF	2010	36
07	CEBU	CEBU CITY	18	M	DF	2010	33
07	CEBU	CEBU CITY	50	M	DF	2010	43
07	CEBU	CEBU CITY	30	M	DF	2010	35
07	CEBU	CEBU CITY	24	M	DF	2010	41
07	CEBU	CEBU CITY	37	M	DF	2010	43
07	CEBU	CEBU CITY	28	F	DF	2010	42
07	CEBU	CEBU CITY	8	M	DF	2010	42
07	CEBU	CEBU CITY	30	F	DF	2010	40
07	CEBU	CEBU CITY	8	M	DHF	2010	27
07	CEBU	CEBU CITY	9	M	DHF	2010	9
07	CEBU	CEBU CITY	9	F	DHF	2010	9
07	CEBU	CEBU CITY	15	F	DF	2010	26
07	CEBU	CEBU CITY	34	M	DHF	2010	13
07	CEBU	CEBU CITY	34	M	DF	2010	40
07	CEBU	CEBU CITY	45	M	DF	2010	25
07	CEBU	CEBU CITY	7	F	DHF	2010	34
07	CEBU	CEBU CITY	7	F	DHF	2010	8
07	CEBU	CEBU CITY	19	M	DF	2010	6
07	CEBU	CEBU CITY	3	M	DF	2010	37
07	CEBU	CEBU CITY	7	M	DHF	2010	34
07	CEBU	CEBU CITY	35	F	DF	2010	7
07	CEBU	CEBU CITY	26	M	DHF	2010	11
07	CEBU	CEBU CITY	17	M	DF	2010	25
07	CEBU	CEBU CITY	21	M	DHF	2010	40
07	CEBU	CEBU CITY	21	F	DF	2010	2
07	CEBU	CEBU CITY	35	F	DF	2010	35
07	CEBU	CEBU CITY	57	M	DF	2010	35
07	CEBU	CEBU CITY	9	F	DHF	2010	6
07	CEBU	CEBU CITY	28	M	DF	2010	36
07	CEBU	CEBU CITY	26	F	DF	2010	38
07	CEBU	CEBU CITY	17	M	DHF	2010	32
07	CEBU	CEBU CITY	33	M	DF	2010	36
07	CEBU	CEBU CITY	10	F	DF	2010	33
07	CEBU	CEBU CITY	16	M	DF	2010	25
07	CEBU	CEBU CITY	9	F	DHF	2010	41
07	CEBU	CEBU CITY	12	M	DF	2010	29
07	CEBU	CEBU CITY	45	F	DF	2010	29
07	CEBU	CEBU CITY	19	F	DF	2010	33
07	CEBU	CEBU CITY	31	M	DF	2010	34
07	CEBU	CEBU CITY	13	M	DHF	2010	34
07	CEBU	CEBU CITY	18	M	DHF	2010	33
07	CEBU	CEBU CITY	5	F	DHF	2010	37
07	CEBU	CEBU CITY	3	M	DHF	2010	38
07	CEBU	CEBU CITY	3	F	DHF	2010	39
07	CEBU	CEBU CITY	3	M	DF	2010	35
07	CEBU	CEBU CITY	17	M	DF	2010	37
07	CEBU	CEBU CITY	14	F	DF	2010	26
07	CEBU	CEBU CITY	3	F	DHF	2010	29
07	CEBU	CEBU CITY	3	F	DSS	2010	50
07	CEBU	CEBU CITY	5	F	DHF	2010	36
07	CEBU	CEBU CITY	13	M	DHF	2010	43
07	CEBU	CEBU CITY	30	F	DF	2010	36
07	CEBU	CEBU CITY	9	M	DHF	2010	38
07	CEBU	CEBU CITY	5	M	DHF	2010	33
07	CEBU	CEBU CITY	10	M	DHF	2010	41
07	CEBU	CEBU CITY	19	M	DHF	2010	36
07	CEBU	CEBU CITY	14	F	DHF	2010	39
07	CEBU	CEBU CITY	17	M	DF	2010	35
07	CEBU	CEBU CITY	25	M	DHF	2010	37
07	CEBU	CEBU CITY	36	F	DHF	2010	37
07	CEBU	CEBU CITY	4	F	DHF	2010	41
07	CEBU	CEBU CITY	10	F	DSS	2010	1
07	CEBU	CEBU CITY	13	M	DHF	2010	52
07	CEBU	CEBU CITY	14	M	DHF	2010	37
07	CEBU	CEBU CITY	33	M	DF	2010	37
07	CEBU	CEBU CITY	7	M	DF	2010	37
07	CEBU	CEBU CITY	8	F	DHF	2010	40
07	CEBU	CEBU CITY	12	M	DHF	2010	43
07	CEBU	CEBU CITY	3	F	DHF	2010	48
07	CEBU	CEBU CITY	9	M	DHF	2010	40
07	CEBU	CEBU CITY	17	F	DHF	2010	34
07	CEBU	CEBU CITY	4	M	DHF	2010	37
07	CEBU	CEBU CITY	11	F	DHF	2010	43
07	CEBU	CEBU CITY	2	F	DHF	2010	38
07	CEBU	CEBU CITY	11	F	DF	2010	38
07	CEBU	CEBU CITY	16	F	DHF	2010	49
07	CEBU	CEBU CITY	12	F	DHF	2010	44
07	CEBU	CEBU CITY	13	F	DF	2010	44
07	CEBU	CEBU CITY	13	F	DHF	2010	39
07	CEBU	CEBU CITY	9	M	DHF	2010	46
07	CEBU	CEBU CITY	13	M	DHF	2010	1
07	CEBU	CEBU CITY	22	M	DHF	2010	40
07	CEBU	CEBU CITY	9	M	DHF	2010	40
07	CEBU	CEBU CITY	17	F	DHF	2010	38
07	CEBU	CEBU CITY	24	M	DF	2010	41
07	CEBU	CEBU CITY	18	M	DHF	2010	38
07	CEBU	CEBU CITY	22	M	DHF	2010	15
07	CEBU	CEBU CITY	16	M	DHF	2010	39
07	CEBU	CEBU CITY	19	M	DHF	2010	1
07	CEBU	CEBU CITY	12	M	DHF	2010	33
07	CEBU	CEBU CITY	0	M	DHF	2010	40
07	CEBU	CEBU CITY	23	F	DHF	2010	33
07	CEBU	CEBU CITY	18	M	DHF	2010	36
07	CEBU	CEBU CITY	18	M	DHF	2010	38
07	CEBU	CEBU CITY	9	M	DF	2010	32
07	CEBU	CEBU CITY	12	M	DF	2010	36
07	CEBU	CEBU CITY	18	M	DHF	2010	35
07	CEBU	CEBU CITY	44	M	DF	2010	8
07	CEBU	CEBU CITY	17	M	DHF	2010	9
07	CEBU	CEBU CITY	9	M	DHF	2010	3
07	CEBU	CEBU CITY	13	F	DHF	2010	2
07	CEBU	CEBU CITY	13	F	DHF	2010	21
07	CEBU	CEBU CITY	32	F	DF	2010	5
07	CEBU	CEBU CITY	24	M	DHF	2010	34
07	CEBU	CEBU CITY	76	M	DF	2010	7
07	CEBU	CEBU CITY	6	M	DHF	2010	5
07	CEBU	CEBU CITY	4	F	DHF	2010	33
07	CEBU	CEBU CITY	8	F	DHF	2010	36
07	CEBU	CEBU CITY	28	F	DF	2010	8
07	CEBU	CEBU CITY	0	F	DHF	2010	21
07	CEBU	CEBU CITY	29	M	DF	2010	33
07	CEBU	CEBU CITY	8	F	DHF	2010	9
07	CEBU	CEBU CITY	3	F	DHF	2010	35
07	CEBU	CEBU CITY	12	F	DF	2010	37
07	CEBU	CEBU CITY	5	M	DHF	2010	44
07	CEBU	CEBU CITY	28	F	DF	2010	36
07	CEBU	CEBU CITY	0	F	DF	2010	35
07	CEBU	CEBU CITY	11	F	DHF	2010	35
07	CEBU	CEBU CITY	11	M	DF	2010	35
07	CEBU	CEBU CITY	10	F	DHF	2010	31
07	CEBU	CEBU CITY	16	F	DF	2010	32
07	CEBU	CEBU CITY	9	F	DHF	2010	33
07	CEBU	CEBU CITY	6	M	DF	2010	33
07	CEBU	CEBU CITY	11	F	DF	2010	34
07	CEBU	CEBU CITY	6	M	DHF	2010	36
07	CEBU	CEBU CITY	8	F	DHF	2010	32
07	CEBU	CEBU CITY	46	M	DHF	2010	36
07	CEBU	CEBU CITY	3	M	DHF	2010	35
07	CEBU	CEBU CITY	13	F	DF	2010	31
07	CEBU	CEBU CITY	9	M	DHF	2010	1
07	CEBU	CEBU CITY	3	M	DF	2010	34
07	CEBU	CEBU CITY	20	M	DHF	2010	32
07	CEBU	CEBU CITY	16	M	DHF	2010	36
07	CEBU	CEBU CITY	13	F	DHF	2010	40
07	CEBU	CEBU CITY	10	M	DHF	2010	36
07	CEBU	CEBU CITY	14	F	DHF	2010	38
07	CEBU	CEBU CITY	9	M	DF	2010	32
07	CEBU	CEBU CITY	23	M	DF	2010	36
07	CEBU	CEBU CITY	6	F	DHF	2010	37
07	CEBU	CEBU CITY	30	F	DF	2010	35
07	CEBU	CEBU CITY	30	F	DHF	2010	38
07	CEBU	CEBU CITY	13	F	DHF	2010	35
07	CEBU	CEBU CITY	5	M	DHF	2010	40
07	CEBU	CEBU CITY	11	F	DHF	2010	40
07	CEBU	CEBU CITY	13	F	DHF	2010	35
07	CEBU	CEBU CITY	9	F	DHF	2010	50
07	CEBU	CEBU CITY	17	F	DHF	2010	52
07	CEBU	CEBU CITY	14	M	DHF	2010	47
07	CEBU	CEBU CITY	16	M	DHF	2010	5
07	CEBU	CEBU CITY	4	M	DHF	2010	7
07	CEBU	CEBU CITY	28	M	DHF	2010	36
07	CEBU	CEBU CITY	4	F	DF	2010	1
07	CEBU	CEBU CITY	2	M	DHF	2010	2
07	CEBU	CEBU CITY	6	M	DHF	2010	9
07	CEBU	CEBU CITY	0	M	DSS	2010	36
07	CEBU	CEBU CITY	7	F	DHF	2010	5
07	CEBU	CEBU CITY	17	M	DF	2010	4
07	CEBU	CEBU CITY	17	M	DHF	2010	11
07	CEBU	CEBU CITY	4	M	DHF	2010	19
07	CEBU	CEBU CITY	9	M	DHF	2010	7
07	CEBU	CEBU CITY	38	M	DHF	2010	9
07	CEBU	CEBU CITY	13	F	DHF	2010	9
07	CEBU	CEBU CITY	11	M	DHF	2010	10
07	CEBU	CEBU CITY	3	F	DHF	2010	1
07	CEBU	CEBU CITY	12	M	DHF	2010	2
07	CEBU	CEBU CITY	4	F	DHF	2010	4
07	CEBU	CEBU CITY	29	M	DF	2010	7
07	CEBU	CEBU CITY	18	F	DHF	2010	8
07	CEBU	CEBU CITY	24	M	DF	2010	33
07	CEBU	CEBU CITY	9	M	DF	2010	9
07	CEBU	CEBU CITY	5	M	DHF	2010	11
07	CEBU	CEBU CITY	6	F	DHF	2010	21
07	CEBU	CEBU CITY	28	M	DHF	2010	19
07	CEBU	CEBU CITY	1	M	DHF	2010	24
07	CEBU	CEBU CITY	20	M	DF	2010	13
07	CEBU	CEBU CITY	36	F	DF	2010	37
07	CEBU	CEBU CITY	12	M	DF	2010	24
07	CEBU	CEBU CITY	6	M	DF	2010	26
07	CEBU	CEBU CITY	16	M	DF	2010	33
07	CEBU	CEBU CITY	9	M	DSS	2010	33
07	CEBU	CEBU CITY	8	F	DHF	2010	35
07	CEBU	CEBU CITY	14	M	DHF	2010	33
07	CEBU	CEBU CITY	13	M	DHF	2010	50
07	CEBU	CEBU CITY	30	F	DF	2010	38
07	CEBU	CEBU CITY	12	F	DHF	2010	41
07	CEBU	CEBU CITY	9	M	DF	2010	30
07	CEBU	CEBU CITY	18	M	DHF	2010	30
07	CEBU	CEBU CITY	1	F	DHF	2010	30
07	CEBU	CEBU CITY	11	F	DHF	2010	33
07	CEBU	CEBU CITY	47	F	DHF	2010	32
07	CEBU	CEBU CITY	5	M	DHF	2010	33
07	CEBU	CEBU CITY	15	M	DF	2010	37
07	CEBU	CEBU CITY	5	M	DF	2010	34
07	CEBU	CEBU CITY	9	F	DHF	2010	47
07	CEBU	CEBU CITY	22	F	DF	2010	33
07	CEBU	CEBU CITY	1	M	DHF	2010	34
07	CEBU	CEBU CITY	2	M	DHF	2010	37
07	CEBU	CEBU CITY	6	F	DHF	2010	52
07	CEBU	CEBU CITY	5	M	DHF	2010	38
07	CEBU	CEBU CITY	13	M	DF	2010	37
07	CEBU	CEBU CITY	6	F	DHF	2010	39
07	CEBU	CEBU CITY	16	F	DHF	2010	37
07	CEBU	CEBU CITY	3	M	DHF	2010	37
07	CEBU	CEBU CITY	14	M	DHF	2010	37
07	CEBU	CEBU CITY	3	M	DHF	2010	38
07	CEBU	CEBU CITY	17	M	DHF	2010	52
07	CEBU	CEBU CITY	20	M	DHF	2010	32
07	CEBU	CEBU CITY	0	M	DF	2010	32
07	CEBU	CEBU CITY	15	F	DHF	2010	46
07	CEBU	CEBU CITY	8	F	DHF	2010	38
07	CEBU	CEBU CITY	11	F	DHF	2010	34
07	CEBU	CEBU CITY	3	M	DF	2010	11
07	CEBU	CEBU CITY	11	F	DHF	2010	41
07	CEBU	CEBU CITY	4	F	DHF	2010	47
07	CEBU	CEBU CITY	13	M	DHF	2010	34
07	CEBU	CEBU CITY	8	F	DHF	2010	8
07	CEBU	CEBU CITY	16	M	DHF	2010	27
07	CEBU	CEBU CITY	15	M	DHF	2010	36
07	CEBU	CEBU CITY	9	F	DHF	2010	28
07	CEBU	CEBU CITY	8	M	DHF	2010	42
07	CEBU	CEBU CITY	12	F	DHF	2010	32
07	CEBU	CEBU CITY	16	M	DHF	2010	31
07	CEBU	CEBU CITY	8	F	DHF	2010	41
07	CEBU	CEBU CITY	22	F	DF	2010	1
07	CEBU	CEBU CITY	8	M	DF	2010	26
07	CEBU	CEBU CITY	19	F	DHF	2010	22
07	CEBU	CEBU CITY	5	M	DF	2010	22
07	CEBU	CEBU CITY	13	F	DHF	2010	29
07	CEBU	CEBU CITY	4	F	DHF	2010	37
07	CEBU	CEBU CITY	10	M	DHF	2010	1
07	CEBU	CEBU CITY	13	M	DF	2010	26
07	CEBU	CEBU CITY	7	F	DHF	2010	35
07	CEBU	CEBU CITY	16	M	DF	2010	1
07	CEBU	CEBU CITY	9	F	DHF	2010	5
07	CEBU	CEBU CITY	3	M	DHF	2010	39
07	CEBU	CEBU CITY	10	M	DF	2010	31
07	CEBU	CEBU CITY	11	F	DHF	2010	7
07	CEBU	CEBU CITY	16	M	DHF	2010	2
07	CEBU	CEBU CITY	5	F	DHF	2010	7
07	CEBU	CEBU CITY	3	F	DHF	2010	7
07	CEBU	CEBU CITY	9	F	DHF	2010	33
07	CEBU	CEBU CITY	1	M	DHF	2010	1
07	CEBU	CEBU CITY	20	M	DF	2010	38
07	CEBU	CEBU CITY	6	M	DHF	2010	38
07	CEBU	CEBU CITY	6	F	DHF	2010	37
07	CEBU	CEBU CITY	6	F	DHF	2010	34
07	CEBU	CEBU CITY	7	M	DHF	2010	34
07	CEBU	CEBU CITY	4	F	DHF	2010	33
07	CEBU	CEBU CITY	11	M	DHF	2010	39
07	CEBU	CEBU CITY	1	F	DHF	2010	35
07	CEBU	CEBU CITY	6	F	DHF	2010	34
07	CEBU	CEBU CITY	7	M	DHF	2010	34
07	CEBU	CEBU CITY	7	F	DHF	2010	38
07	CEBU	CEBU CITY	5	F	DHF	2010	36
07	CEBU	CEBU CITY	6	F	DHF	2010	43
07	CEBU	CEBU CITY	4	F	DHF	2010	34
07	CEBU	CEBU CITY	29	M	DF	2010	39
07	CEBU	CEBU CITY	29	F	DF	2010	33
07	CEBU	CEBU CITY	9	F	DHF	2010	46
07	CEBU	CEBU CITY	5	M	DF	2010	33
07	CEBU	CEBU CITY	7	M	DF	2010	2
07	CEBU	CEBU CITY	16	M	DHF	2010	5
07	CEBU	CEBU CITY	5	F	DHF	2010	39
07	CEBU	CEBU CITY	1	F	DHF	2010	33
07	CEBU	CEBU CITY	6	F	DHF	2010	36
07	CEBU	CEBU CITY	7	F	DHF	2010	38
07	CEBU	CEBU CITY	12	M	DHF	2010	34
07	CEBU	CEBU CITY	4	M	DHF	2010	31
07	CEBU	CEBU CITY	8	F	DHF	2010	30
07	CEBU	CEBU CITY	6	F	DHF	2010	34
07	CEBU	CEBU CITY	7	M	DHF	2010	34
07	CEBU	CEBU CITY	8	M	DHF	2010	39
07	CEBU	CEBU CITY	4	F	DSS	2010	39
07	CEBU	CEBU CITY	41	F	DHF	2010	40
07	CEBU	CEBU CITY	5	M	DHF	2010	34
07	CEBU	CEBU CITY	4	F	DSS	2010	39
07	CEBU	CEBU CITY	8	M	DHF	2010	39
07	CEBU	CEBU CITY	19	M	DHF	2010	38
07	CEBU	CEBU CITY	11	M	DF	2010	52
07	CEBU	CEBU CITY	4	M	DHF	2010	40
07	CEBU	CEBU CITY	8	M	DHF	2010	48
07	CEBU	CEBU CITY	16	F	DHF	2010	51
07	CEBU	CEBU CITY	41	M	DHF	2010	39
07	CEBU	CEBU CITY	12	M	DHF	2010	34
07	CEBU	CEBU CITY	45	F	DHF	2010	38
07	CEBU	CEBU CITY	16	F	DHF	2010	37
07	CEBU	CEBU CITY	11	M	DHF	2010	40
07	CEBU	CEBU CITY	3	F	DHF	2010	35
07	CEBU	CEBU CITY	13	M	DHF	2010	3
07	CEBU	CEBU CITY	5	M	DHF	2010	21
07	CEBU	CEBU CITY	12	M	DHF	2010	35
07	CEBU	CEBU CITY	15	F	DHF	2010	2
07	CEBU	CEBU CITY	11	M	DHF	2010	37
07	CEBU	CEBU CITY	13	F	DHF	2010	33
07	CEBU	CEBU CITY	3	F	DSS	2010	5
07	CEBU	CEBU CITY	6	M	DF	2010	39
07	CEBU	CEBU CITY	12	F	DHF	2010	7
07	CEBU	CEBU CITY	14	M	DHF	2010	4
07	CEBU	CEBU CITY	3	M	DHF	2010	12
07	CEBU	CEBU CITY	28	F	DF	2010	15
07	CEBU	CEBU CITY	6	M	DHF	2010	8
07	CEBU	CEBU CITY	27	F	DHF	2010	13
07	CEBU	CEBU CITY	2	F	DSS	2010	6
07	CEBU	CEBU CITY	5	F	DHF	2010	5
07	CEBU	CEBU CITY	2	F	DHF	2010	12
07	CEBU	CEBU CITY	4	F	DHF	2010	6
07	CEBU	CEBU CITY	44	M	DHF	2010	47
07	CEBU	CEBU CITY	9	F	DHF	2010	31
07	CEBU	CEBU CITY	9	M	DHF	2010	32
07	CEBU	CEBU CITY	12	M	DHF	2010	30
07	CEBU	CEBU CITY	6	F	DHF	2010	45
07	CEBU	CEBU CITY	17	F	DHF	2010	34
07	CEBU	CEBU CITY	24	M	DF	2010	38
07	CEBU	CEBU CITY	18	M	DF	2010	33
07	CEBU	CEBU CITY	6	M	DF	2010	38
07	CEBU	CEBU CITY	9	M	DHF	2010	32
07	CEBU	CEBU CITY	21	F	DF	2010	27
07	CEBU	CEBU CITY	7	F	DHF	2010	46
07	CEBU	CEBU CITY	13	F	DF	2010	33
07	CEBU	CEBU CITY	7	M	DHF	2010	36
07	CEBU	CEBU CITY	13	F	DHF	2010	39
07	CEBU	CEBU CITY	23	M	DF	2010	35
07	CEBU	CEBU CITY	27	M	DF	2010	42
07	CEBU	CEBU CITY	6	F	DHF	2010	37
07	CEBU	CEBU CITY	7	M	DHF	2010	36
07	CEBU	CEBU CITY	17	F	DHF	2010	52
07	CEBU	CEBU CITY	20	F	DHF	2010	30
07	CEBU	CEBU CITY	16	M	DHF	2010	31
07	CEBU	CEBU CITY	23	F	DHF	2010	3
07	CEBU	CEBU CITY	7	F	DHF	2010	33
07	CEBU	CEBU CITY	28	F	DHF	2010	48
07	CEBU	CEBU CITY	14	F	DF	2010	36
07	CEBU	CEBU CITY	3	F	DHF	2010	37
07	CEBU	CEBU CITY	10	M	DHF	2010	35
07	CEBU	CEBU CITY	36	F	DF	2010	37
07	CEBU	CEBU CITY	9	F	DHF	2010	36
07	CEBU	CEBU CITY	57	F	DF	2010	42
07	CEBU	CEBU CITY	15	M	DHF	2010	33
07	CEBU	CEBU CITY	44	F	DHF	2010	42
07	CEBU	CEBU CITY	4	F	DHF	2010	32
07	CEBU	CEBU CITY	10	F	DSS	2010	27
07	CEBU	CEBU CITY	22	F	DF	2010	8
07	CEBU	CEBU CITY	11	F	DHF	2010	10
07	CEBU	CEBU CITY	6	F	DF	2010	36
07	CEBU	CEBU CITY	5	M	DHF	2010	27
07	CEBU	CEBU CITY	10	M	DHF	2010	5
07	CEBU	CEBU CITY	7	F	DHF	2010	9
07	CEBU	CEBU CITY	3	M	DHF	2010	37
07	CEBU	CEBU CITY	5	M	DF	2010	17
07	CEBU	CEBU CITY	3	M	DHF	2010	22
07	CEBU	CEBU CITY	5	F	DHF	2010	5
07	CEBU	CEBU CITY	15	M	DHF	2010	33
07	CEBU	CEBU CITY	9	F	DHF	2010	24
07	CEBU	CEBU CITY	4	M	DHF	2010	5
07	CEBU	CEBU CITY	23	F	DF	2010	40
07	CEBU	CEBU CITY	3	M	DHF	2010	30
07	CEBU	CEBU CITY	18	F	DF	2010	36
07	CEBU	CEBU CITY	22	M	DF	2010	31
07	CEBU	CEBU CITY	14	M	DF	2010	28
07	CEBU	CEBU CITY	25	F	DHF	2010	30
07	CEBU	CEBU CITY	4	F	DF	2010	30
07	CEBU	CEBU CITY	21	M	DF	2010	31
07	CEBU	CEBU CITY	34	F	DF	2010	31
07	CEBU	CEBU CITY	5	F	DHF	2010	32
07	CEBU	CEBU CITY	15	M	DHF	2010	44
07	CEBU	CEBU CITY	5	M	DHF	2010	30
07	CEBU	CEBU CITY	32	M	DF	2010	38
07	CEBU	CEBU CITY	18	F	DF	2010	39
07	CEBU	CEBU CITY	8	M	DF	2010	32
07	CEBU	CEBU CITY	12	M	DF	2010	33
07	CEBU	CEBU CITY	6	M	DHF	2010	29
07	CEBU	CEBU CITY	13	F	DHF	2010	29
07	CEBU	CEBU CITY	7	F	DHF	2010	29
07	CEBU	CEBU CITY	12	M	DHF	2010	28
07	CEBU	CEBU CITY	17	F	DHF	2010	32
07	CEBU	CEBU CITY	22	M	DF	2010	32
07	CEBU	CEBU CITY	15	F	DF	2010	30
07	CEBU	CEBU CITY	6	M	DF	2010	29
07	CEBU	CEBU CITY	4	M	DF	2010	32
07	CEBU	CEBU CITY	18	F	DF	2010	30
07	CEBU	CEBU CITY	9	F	DHF	2010	34
07	CEBU	CEBU CITY	6	M	DF	2010	30
07	CEBU	CEBU CITY	9	F	DHF	2010	28
07	CEBU	CEBU CITY	1	M	DF	2010	34
07	CEBU	CEBU CITY	2	F	DHF	2010	46
07	CEBU	CEBU CITY	18	F	DHF	2010	30
07	CEBU	CEBU CITY	6	F	DHF	2010	39
07	CEBU	CEBU CITY	27	M	DF	2010	32
07	CEBU	CEBU CITY	11	M	DHF	2010	35
07	CEBU	CEBU CITY	4	M	DF	2010	1
07	CEBU	CEBU CITY	2	F	DHF	2010	46
07	CEBU	CEBU CITY	8	M	DHF	2010	48
07	CEBU	CEBU CITY	9	F	DHF	2010	47
07	CEBU	CEBU CITY	4	M	DSS	2010	5
07	CEBU	CEBU CITY	12	F	DHF	2010	2
07	CEBU	CEBU CITY	3	M	DHF	2010	6
07	CEBU	CEBU CITY	17	M	DHF	2010	5
07	CEBU	CEBU CITY	9	M	DHF	2010	34
07	CEBU	CEBU CITY	15	F	DHF	2010	9
07	CEBU	CEBU CITY	5	F	DHF	2010	8
07	CEBU	CEBU CITY	11	M	DHF	2010	1
07	CEBU	CEBU CITY	21	F	DHF	2010	38
07	CEBU	CEBU CITY	24	F	DF	2010	34
07	CEBU	CEBU CITY	17	F	DHF	2010	35
07	CEBU	CEBU CITY	11	M	DHF	2010	35
07	CEBU	CEBU CITY	21	M	DHF	2010	37
07	CEBU	CEBU CITY	4	F	DHF	2010	36
07	CEBU	CEBU CITY	59	M	DF	2010	33
07	CEBU	CEBU CITY	5	M	DF	2010	37
07	CEBU	CEBU CITY	14	M	DHF	2010	42
07	CEBU	CEBU CITY	14	F	DHF	2010	29
07	CEBU	CEBU CITY	24	F	DHF	2010	31
07	CEBU	CEBU CITY	9	F	DHF	2010	37
07	CEBU	CEBU CITY	9	F	DHF	2010	34
07	CEBU	CEBU CITY	15	M	DHF	2010	34
07	CEBU	CEBU CITY	12	F	DHF	2010	38
07	CEBU	CEBU CITY	13	M	DHF	2010	15
07	CEBU	CEBU CITY	5	F	DHF	2010	8
07	CEBU	CEBU CITY	13	F	DHF	2010	6
07	CEBU	CEBU CITY	36	F	DF	2010	38
07	CEBU	CEBU CITY	78	M	DF	2010	30
07	CEBU	CEBU CITY	17	F	DF	2010	31
07	CEBU	CEBU CITY	10	M	DHF	2010	37
07	CEBU	CEBU CITY	10	M	DHF	2010	33
07	CEBU	CEBU CITY	8	M	DHF	2010	41
07	CEBU	CEBU CITY	49	F	DF	2010	43
07	CEBU	CEBU CITY	22	M	DF	2010	36
07	CEBU	CEBU CITY	7	M	DHF	2010	41
07	CEBU	CEBU CITY	17	F	DF	2010	39
07	CEBU	CEBU CITY	12	M	DHF	2010	51
07	CEBU	CEBU CITY	14	F	DF	2010	36
07	CEBU	CEBU CITY	15	F	DF	2010	35
07	CEBU	CEBU CITY	3	M	DHF	2010	37
07	CEBU	CEBU CITY	18	F	DF	2010	37
07	CEBU	CEBU CITY	24	M	DF	2010	45
07	CEBU	CEBU CITY	17	F	DHF	2010	43
07	CEBU	CEBU CITY	11	M	DHF	2010	38
07	CEBU	CEBU CITY	19	M	DF	2010	32
07	CEBU	CEBU CITY	17	M	DF	2010	33
07	CEBU	CEBU CITY	3	M	DHF	2010	27
07	CEBU	CEBU CITY	26	M	DF	2010	31
07	CEBU	CEBU CITY	11	M	DHF	2010	36
07	CEBU	CEBU CITY	10	M	DHF	2010	37
07	CEBU	CEBU CITY	34	M	DHF	2010	35
07	CEBU	CEBU CITY	2	M	DHF	2010	37
07	CEBU	CEBU CITY	6	F	DHF	2010	38
07	CEBU	CEBU CITY	15	M	DHF	2010	39
07	CEBU	CEBU CITY	13	F	DF	2010	38
07	CEBU	CEBU CITY	15	F	DHF	2010	37
07	CEBU	CEBU CITY	7	F	DF	2010	38
07	CEBU	CEBU CITY	6	M	DHF	2010	32
07	CEBU	CEBU CITY	6	F	DHF	2010	37
07	CEBU	CEBU CITY	3	M	DF	2010	37
07	CEBU	CEBU CITY	14	F	DHF	2010	37
07	CEBU	CEBU CITY	11	M	DHF	2010	38
07	CEBU	CEBU CITY	30	M	DHF	2010	30
07	CEBU	CEBU CITY	13	F	DHF	2010	35
07	CEBU	CEBU CITY	21	M	DHF	2010	38
07	CEBU	CEBU CITY	13	M	DHF	2010	36
07	CEBU	CEBU CITY	8	M	DHF	2010	36
07	CEBU	CEBU CITY	14	M	DHF	2010	52
07	CEBU	CEBU CITY	15	M	DHF	2010	39
07	CEBU	CEBU CITY	15	M	DHF	2010	39
07	CEBU	CEBU CITY	10	F	DHF	2010	37
07	CEBU	CEBU CITY	55	M	DF	2010	43
07	CEBU	CEBU CITY	31	M	DF	2010	43
07	CEBU	CEBU CITY	49	M	DF	2010	47
07	CEBU	CEBU CITY	14	M	DHF	2010	37
07	CEBU	CEBU CITY	9	F	DHF	2010	43
07	CEBU	CEBU CITY	34	M	DHF	2010	46
07	CEBU	CEBU CITY	0	M	DF	2010	44
07	CEBU	CEBU CITY	25	F	DHF	2010	5
07	CEBU	CEBU CITY	7	F	DF	2010	1
07	CEBU	CEBU CITY	16	M	DF	2010	1
07	CEBU	CEBU CITY	12	M	DHF	2010	39
07	CEBU	CEBU CITY	10	M	DF	2010	1
07	CEBU	CEBU CITY	64	M	DF	2010	11
07	CEBU	CEBU CITY	11	F	DF	2010	3
07	CEBU	CEBU CITY	21	M	DF	2010	7
07	CEBU	CEBU CITY	5	F	DHF	2010	34
07	CEBU	CEBU CITY	25	M	DHF	2010	38
07	CEBU	CEBU CITY	18	F	DHF	2010	9
07	CEBU	CEBU CITY	50	F	DF	2010	35
07	CEBU	CEBU CITY	17	F	DF	2010	39
07	CEBU	CEBU CITY	13	F	DF	2010	35
07	CEBU	CEBU CITY	9	M	DHF	2010	9
07	CEBU	CEBU CITY	20	M	DF	2010	40
07	CEBU	CEBU CITY	9	M	DHF	2010	39
07	CEBU	CEBU CITY	8	M	DHF	2010	34
07	CEBU	CEBU CITY	48	M	DF	2010	15
07	CEBU	CEBU CITY	20	F	DF	2010	36
07	CEBU	CEBU CITY	18	M	DHF	2010	32
07	CEBU	CEBU CITY	9	M	DHF	2010	31
07	CEBU	CEBU CITY	12	M	DHF	2010	36
07	CEBU	CEBU CITY	48	F	DF	2010	1
07	CEBU	CEBU CITY	10	M	DHF	2010	33
07	CEBU	CEBU CITY	10	M	DHF	2010	33
07	CEBU	CEBU CITY	17	M	DF	2010	28
07	CEBU	CEBU CITY	4	M	DHF	2010	28
07	CEBU	CEBU CITY	9	M	DHF	2010	35
07	CEBU	CEBU CITY	16	F	DHF	2010	33
07	CEBU	CEBU CITY	15	F	DHF	2010	34
07	CEBU	CEBU CITY	12	M	DHF	2010	30
07	CEBU	CEBU CITY	6	F	DHF	2010	32
07	CEBU	CEBU CITY	23	M	DF	2010	35
07	CEBU	CEBU CITY	12	M	DHF	2010	45
07	CEBU	CEBU CITY	7	M	DHF	2010	41
07	CEBU	CEBU CITY	6	F	DHF	2010	38
07	CEBU	CEBU CITY	6	F	DHF	2010	37
07	CEBU	CEBU CITY	9	F	DHF	2010	36
07	CEBU	CEBU CITY	17	F	DHF	2010	36
07	CEBU	CEBU CITY	46	M	DHF	2010	1
07	CEBU	CEBU CITY	6	M	DHF	2010	2
07	CEBU	CEBU CITY	13	M	DHF	2010	5
07	CEBU	CEBU CITY	21	F	DHF	2010	26
07	CEBU	CEBU CITY	14	F	DHF	2010	5
07	CEBU	CEBU CITY	15	M	DHF	2010	31
07	CEBU	CEBU CITY	16	F	DHF	2010	5
07	CEBU	CEBU CITY	13	M	DF	2010	33
07	CEBU	CEBU CITY	9	M	DHF	2010	3
07	CEBU	CEBU CITY	32	F	DF	2010	5
07	CEBU	CEBU CITY	24	M	DHF	2010	19
07	CEBU	CEBU CITY	1	F	DHF	2010	8
07	CEBU	CEBU CITY	25	F	DHF	2010	27
07	CEBU	CEBU CITY	22	F	DF	2010	22
07	CEBU	CEBU CITY	9	F	DF	2010	8
07	CEBU	CEBU CITY	17	F	DF	2010	4
07	CEBU	CEBU CITY	1	M	DHF	2010	4
07	CEBU	CEBU CITY	12	M	DHF	2010	33
07	CEBU	CEBU CITY	5	M	DF	2010	35
07	CEBU	CEBU CITY	9	M	DHF	2010	29
07	CEBU	CEBU CITY	6	M	DHF	2010	36
07	CEBU	CEBU CITY	3	F	DHF	2010	33
07	CEBU	CEBU CITY	13	F	DHF	2010	33
07	CEBU	CEBU CITY	17	M	DF	2010	36
07	CEBU	CEBU CITY	11	M	DHF	2010	35
07	CEBU	CEBU CITY	23	M	DHF	2010	38
07	CEBU	CEBU CITY	17	F	DHF	2010	36
07	CEBU	CEBU CITY	20	M	DHF	2010	36
07	CEBU	CEBU CITY	19	F	DHF	2010	36
07	CEBU	CEBU CITY	6	F	DHF	2010	35
07	CEBU	CEBU CITY	22	M	DF	2010	32
07	CEBU	CEBU CITY	0	M	DHF	2010	38
07	CEBU	CEBU CITY	16	F	DF	2010	37
07	CEBU	CEBU CITY	6	F	DHF	2010	36
07	CEBU	CEBU CITY	25	F	DF	2010	39
07	CEBU	CEBU CITY	5	F	DF	2010	38
07	CEBU	CEBU CITY	2	F	DF	2010	46
07	CEBU	CEBU CITY	24	M	DF	2010	43
07	CEBU	CEBU CITY	19	F	DHF	2010	36
07	CEBU	CEBU CITY	36	F	DF	2010	34
07	CEBU	CEBU CITY	40	F	DF	2010	40
07	CEBU	CEBU CITY	14	M	DF	2010	39
07	CEBU	CEBU CITY	5	M	DF	2010	35
07	CEBU	CEBU CITY	10	M	DHF	2010	44
07	CEBU	CEBU CITY	18	F	DHF	2010	31
07	CEBU	CEBU CITY	28	M	DF	2010	34
07	CEBU	CEBU CITY	9	F	DF	2010	38
07	CEBU	CEBU CITY	17	M	DF	2010	35
07	CEBU	CEBU CITY	24	F	DHF	2010	39
07	CEBU	CEBU CITY	20	F	DHF	2010	36
07	CEBU	CEBU CITY	8	F	DHF	2010	39
07	CEBU	CEBU CITY	20	M	DHF	2010	32
07	CEBU	CEBU CITY	24	M	DF	2010	35
07	CEBU	CEBU CITY	14	F	DHF	2010	43
07	CEBU	CEBU CITY	37	M	DHF	2010	38
07	CEBU	CEBU CITY	7	F	DHF	2010	40
07	CEBU	CEBU CITY	14	M	DF	2010	35
07	CEBU	CEBU CITY	15	F	DHF	2010	40
07	CEBU	CEBU CITY	33	F	DF	2010	36
07	CEBU	CEBU CITY	3	F	DF	2010	36
07	CEBU	CEBU CITY	17	M	DF	2010	32
07	CEBU	CEBU CITY	41	F	DHF	2010	45
07	CEBU	CEBU CITY	34	M	DHF	2010	33
07	CEBU	CEBU CITY	10	F	DF	2010	37
07	CEBU	CEBU CITY	54	F	DHF	2010	34
07	CEBU	CEBU CITY	20	M	DHF	2010	35
07	CEBU	CEBU CITY	23	M	DHF	2010	34
07	CEBU	CEBU CITY	78	F	DF	2010	35
07	CEBU	CEBU CITY	9	F	DHF	2010	35
07	CEBU	CEBU CITY	8	M	DHF	2010	33
07	CEBU	CEBU CITY	15	M	DHF	2010	32
07	CEBU	CEBU CITY	8	F	DHF	2010	36
07	CEBU	CEBU CITY	24	M	DHF	2010	13
07	CEBU	CEBU CITY	2	M	DHF	2010	39
07	CEBU	CEBU CITY	8	F	DF	2010	40
07	CEBU	CEBU CITY	8	F	DF	2010	42
07	CEBU	CEBU CITY	6	F	DHF	2010	39
07	CEBU	CEBU CITY	8	F	DHF	2010	50
07	CEBU	CEBU CITY	7	M	DHF	2010	38
07	CEBU	CEBU CITY	27	F	DHF	2010	30
07	CEBU	CEBU CITY	15	M	DHF	2010	32
07	CEBU	CEBU CITY	32	M	DF	2010	37
07	CEBU	CEBU CITY	32	M	DF	2010	44
07	CEBU	CEBU CITY	3	F	DHF	2010	28
07	CEBU	CEBU CITY	4	M	DHF	2010	34
07	CEBU	CEBU CITY	19	M	DF	2010	37
07	CEBU	CEBU CITY	15	F	DHF	2010	36
07	CEBU	CEBU CITY	21	F	DF	2010	32
07	CEBU	CEBU CITY	6	M	DF	2010	33
07	CEBU	CEBU CITY	24	M	DHF	2010	36
07	CEBU	CEBU CITY	25	M	DF	2010	36
07	CEBU	CEBU CITY	5	M	DHF	2010	39
07	CEBU	CEBU CITY	4	M	DHF	2010	34
07	CEBU	CEBU CITY	2	M	DHF	2010	40
07	CEBU	CEBU CITY	23	M	DHF	2010	38
07	CEBU	CEBU CITY	22	M	DHF	2010	2
07	CEBU	CEBU CITY	78	F	DF	2010	10
07	CEBU	CEBU CITY	18	M	DHF	2010	12
07	CEBU	CEBU CITY	10	M	DF	2010	33
07	CEBU	CEBU CITY	7	M	DF	2010	15
07	CEBU	CEBU CITY	21	M	DF	2010	14
07	CEBU	CEBU CITY	39	M	DF	2010	34
07	CEBU	CEBU CITY	17	M	DF	2010	38
07	CEBU	CEBU CITY	15	M	DHF	2010	39
07	CEBU	CEBU CITY	13	M	DHF	2010	33
07	CEBU	CEBU CITY	13	M	DHF	2010	33
07	CEBU	CEBU CITY	11	M	DF	2010	37
07	CEBU	CEBU CITY	18	F	DF	2010	36
07	CEBU	CEBU CITY	8	M	DHF	2010	38
07	CEBU	CEBU CITY	15	M	DHF	2010	38
07	CEBU	CEBU CITY	5	M	DHF	2010	39
07	CEBU	CEBU CITY	12	M	DHF	2010	30
07	CEBU	CEBU CITY	12	F	DHF	2010	37
07	CEBU	CEBU CITY	32	F	DHF	2010	37
07	CEBU	CEBU CITY	6	F	DF	2010	36
07	CEBU	CEBU CITY	12	F	DHF	2010	37
07	CEBU	CEBU CITY	15	M	DF	2010	36
07	CEBU	CEBU CITY	10	F	DHF	2010	38
07	CEBU	CEBU CITY	30	M	DF	2010	33
07	CEBU	CEBU CITY	9	F	DF	2010	33
07	CEBU	CEBU CITY	11	F	DF	2010	36
07	CEBU	CEBU CITY	3	F	DSS	2010	46
07	CEBU	CEBU CITY	30	M	DHF	2010	40
07	CEBU	CEBU CITY	20	F	DF	2010	39
07	CEBU	CEBU CITY	18	F	DHF	2010	39
07	CEBU	CEBU CITY	9	F	DF	2010	44
07	CEBU	CEBU CITY	7	F	DHF	2010	39
07	CEBU	CEBU CITY	13	M	DF	2010	39
07	CEBU	CEBU CITY	15	M	DHF	2010	43
07	CEBU	CEBU CITY	10	M	DHF	2010	40
07	CEBU	CEBU CITY	27	F	DF	2010	40
07	CEBU	CEBU CITY	12	M	DHF	2010	49
07	CEBU	CEBU CITY	19	M	DF	2010	49
07	CEBU	CEBU CITY	12	M	DF	2010	40
07	CEBU	CEBU CITY	14	M	DF	2010	39
07	CEBU	CEBU CITY	12	M	DHF	2010	48
07	CEBU	CEBU CITY	29	M	DF	2010	48
07	CEBU	CEBU CITY	18	F	DHF	2010	29
07	CEBU	CEBU CITY	13	M	DHF	2010	50
07	CEBU	CEBU CITY	15	M	DF	2010	39
07	CEBU	CEBU CITY	8	M	DHF	2010	46
07	CEBU	CEBU CITY	9	F	DHF	2010	48
07	CEBU	CEBU CITY	17	F	DHF	2010	39
07	CEBU	CEBU CITY	7	F	DHF	2010	40
07	CEBU	CEBU CITY	38	F	DF	2010	39
07	CEBU	CEBU CITY	25	F	DF	2010	46
07	CEBU	CEBU CITY	17	F	DF	2010	38
07	CEBU	CEBU CITY	5	F	DHF	2010	39
07	CEBU	CEBU CITY	15	M	DHF	2010	49
07	CEBU	CEBU CITY	15	M	DHF	2010	39
07	CEBU	CEBU CITY	6	M	DHF	2010	37
07	CEBU	CEBU CITY	44	F	DF	2010	46
07	CEBU	CEBU CITY	16	F	DF	2010	33
07	CEBU	CEBU CITY	28	F	DF	2010	39
07	CEBU	CEBU CITY	37	M	DF	2010	36
07	CEBU	CEBU CITY	19	F	DF	2010	49
07	CEBU	CEBU CITY	3	M	DHF	2010	40
07	CEBU	CEBU CITY	19	M	DF	2010	49
07	CEBU	CEBU CITY	14	M	DF	2010	49
07	CEBU	CEBU CITY	5	F	DF	2010	49
07	CEBU	CEBU CITY	8	F	DHF	2010	46
07	CEBU	CEBU CITY	9	F	DHF	2010	49
07	CEBU	CEBU CITY	14	M	DF	2010	47
07	CEBU	CEBU CITY	23	M	DF	2010	49
07	CEBU	CEBU CITY	13	M	DF	2010	32
07	CEBU	CEBU CITY	7	M	DHF	2010	41
07	CEBU	CEBU CITY	19	M	DHF	2010	49
07	CEBU	CEBU CITY	10	F	DF	2010	48
07	CEBU	CEBU CITY	22	M	DF	2010	49
07	CEBU	CEBU CITY	21	M	DHF	2010	44
07	CEBU	CEBU CITY	25	F	DF	2010	40
07	CEBU	CEBU CITY	21	M	DHF	2010	49
07	CEBU	CEBU CITY	23	F	DHF	2010	40
07	CEBU	CEBU CITY	13	M	DHF	2010	47
07	CEBU	CEBU CITY	1	M	DHF	2010	39
07	CEBU	CEBU CITY	12	M	DHF	2010	45
07	CEBU	CEBU CITY	13	F	DF	2010	47
07	CEBU	CEBU CITY	22	F	DF	2010	35
07	CEBU	CEBU CITY	34	F	DHF	2010	35
07	CEBU	CEBU CITY	3	F	DHF	2010	37
07	CEBU	CEBU CITY	11	F	DF	2010	35
07	CEBU	CEBU CITY	39	M	DF	2010	35
07	CEBU	CEBU CITY	57	F	DF	2010	35
07	CEBU	CEBU CITY	24	F	DHF	2010	35
07	CEBU	CEBU CITY	20	F	DF	2010	36
07	CEBU	CEBU CITY	20	M	DHF	2010	32
07	CEBU	CEBU CITY	2	M	DHF	2010	34
07	CEBU	CEBU CITY	19	M	DF	2010	36
07	CEBU	CEBU CITY	12	F	DF	2010	34
07	CEBU	CEBU CITY	7	M	DHF	2010	36
07	CEBU	CEBU CITY	25	M	DHF	2010	37
07	CEBU	CEBU CITY	23	F	DHF	2010	33
07	CEBU	CEBU CITY	20	M	DF	2010	30
07	CEBU	CEBU CITY	16	M	DF	2010	36
07	CEBU	CEBU CITY	26	F	DHF	2010	33
07	CEBU	CEBU CITY	6	M	DHF	2010	37
07	CEBU	CEBU CITY	15	F	DHF	2010	34
07	CEBU	CEBU CITY	59	M	DHF	2010	33
07	CEBU	CEBU CITY	30	M	DF	2010	33
07	CEBU	CEBU CITY	17	M	DF	2010	37
07	CEBU	CEBU CITY	11	M	DF	2010	34
07	CEBU	CEBU CITY	6	M	DF	2010	34
07	CEBU	CEBU CITY	2	M	DSS	2010	35
07	CEBU	CEBU CITY	17	F	DF	2010	37
07	CEBU	CEBU CITY	2	M	DF	2010	34
07	CEBU	CEBU CITY	16	M	DF	2010	37
07	CEBU	CEBU CITY	4	F	DHF	2010	34
07	CEBU	CEBU CITY	35	F	DF	2010	37
07	CEBU	CEBU CITY	4	M	DF	2010	38
07	CEBU	CEBU CITY	20	F	DF	2010	37
07	CEBU	CEBU CITY	21	M	DF	2010	32
07	CEBU	CEBU CITY	9	M	DHF	2010	38
07	CEBU	CEBU CITY	12	M	DF	2010	34
07	CEBU	CEBU CITY	12	F	DHF	2010	37
07	CEBU	CEBU CITY	3	F	DF	2010	38
07	CEBU	CEBU CITY	15	M	DHF	2010	34
07	CEBU	CEBU CITY	13	M	DF	2010	38
07	CEBU	CEBU CITY	5	M	DF	2010	38
07	CEBU	CEBU CITY	5	F	DF	2010	35
07	CEBU	CEBU CITY	21	M	DHF	2010	36
07	CEBU	CEBU CITY	22	F	DF	2010	38
07	CEBU	CEBU CITY	1	F	DHF	2010	34
07	CEBU	CEBU CITY	22	M	DF	2010	37
07	CEBU	CEBU CITY	20	F	DF	2010	37
07	CEBU	CEBU CITY	46	M	DF	2010	34
07	CEBU	CEBU CITY	12	F	DHF	2010	39
07	CEBU	CEBU CITY	5	M	DHF	2010	36
07	CEBU	CEBU CITY	16	F	DHF	2010	32
07	CEBU	CEBU CITY	5	M	DF	2010	38
07	CEBU	CEBU CITY	23	F	DF	2010	33
07	CEBU	CEBU CITY	24	M	DF	2010	38
07	CEBU	CEBU CITY	20	F	DF	2010	38
07	CEBU	CEBU CITY	20	M	DF	2010	25
07	CEBU	CEBU CITY	6	M	DHF	2010	36
07	CEBU	CEBU CITY	21	M	DF	2010	36
07	CEBU	CEBU CITY	6	M	DF	2010	38
07	CEBU	CEBU CITY	25	M	DF	2010	38
07	CEBU	CEBU CITY	16	F	DF	2010	45
07	CEBU	CEBU CITY	34	F	DF	2010	32
07	CEBU	CEBU CITY	13	M	DHF	2010	27
07	CEBU	CEBU CITY	12	F	DHF	2010	29
07	CEBU	CEBU CITY	23	F	DHF	2010	33
07	CEBU	CEBU CITY	16	F	DHF	2010	36
07	CEBU	CEBU CITY	34	F	DF	2010	32
07	CEBU	CEBU CITY	29	F	DHF	2010	30
07	CEBU	CEBU CITY	6	F	DF	2010	33
07	CEBU	CEBU CITY	15	M	DHF	2010	40
07	CEBU	CEBU CITY	8	M	DF	2010	40
07	CEBU	CEBU CITY	21	M	DF	2010	40
07	CEBU	CEBU CITY	8	M	DF	2010	40
07	CEBU	CEBU CITY	28	M	DF	2010	30
07	CEBU	CEBU CITY	5	F	DF	2010	34
07	CEBU	CEBU CITY	10	M	DF	2010	26
07	CEBU	CEBU CITY	36	F	DF	2010	32
07	CEBU	CEBU CITY	34	M	DF	2010	34
07	CEBU	CEBU CITY	12	M	DF	2010	36
07	CEBU	CEBU CITY	9	F	DF	2010	34
07	CEBU	CEBU CITY	2	F	DHF	2010	32
07	CEBU	CEBU CITY	32	M	DF	2010	32
07	CEBU	CEBU CITY	18	F	DF	2010	45
07	CEBU	CEBU CITY	17	F	DF	2010	37
07	CEBU	CEBU CITY	45	M	DF	2010	36
07	CEBU	CEBU CITY	21	F	DF	2010	38
07	CEBU	CEBU CITY	10	F	DHF	2010	31
07	CEBU	CEBU CITY	20	M	DHF	2010	29
07	CEBU	CEBU CITY	31	F	DF	2010	37
07	CEBU	CEBU CITY	30	F	DHF	2010	36
07	CEBU	CEBU CITY	13	F	DHF	2010	37
07	CEBU	CEBU CITY	10	M	DF	2010	41
07	CEBU	CEBU CITY	15	F	DF	2010	42
07	CEBU	CEBU CITY	19	F	DHF	2010	35
07	CEBU	CEBU CITY	9	F	DHF	2010	29
07	CEBU	CEBU CITY	7	M	DHF	2010	44
07	CEBU	CEBU CITY	7	M	DF	2010	37
07	CEBU	CEBU CITY	7	F	DF	2010	27
07	CEBU	CEBU CITY	22	F	DF	2010	31
07	CEBU	CEBU CITY	29	M	DF	2010	28
07	CEBU	CEBU CITY	17	M	DHF	2010	36
07	CEBU	CEBU CITY	30	M	DHF	2010	36
07	CEBU	CEBU CITY	5	M	DHF	2010	26
07	CEBU	CEBU CITY	14	F	DHF	2010	37
07	CEBU	CEBU CITY	34	M	DF	2010	37
07	CEBU	CEBU CITY	20	M	DHF	2010	36
07	CEBU	CEBU CITY	13	F	DF	2010	41
07	CEBU	CEBU CITY	13	F	DHF	2010	37
07	CEBU	CEBU CITY	5	F	DF	2010	36
07	CEBU	CEBU CITY	6	F	DF	2010	37
07	CEBU	CEBU CITY	14	M	DHF	2010	42
07	CEBU	CEBU CITY	10	F	DF	2010	38
07	CEBU	CEBU CITY	18	M	DF	2010	28
07	CEBU	CEBU CITY	25	F	DHF	2010	36
07	CEBU	CEBU CITY	23	F	DF	2010	27
07	CEBU	CEBU CITY	26	F	DF	2010	22
07	CEBU	CEBU CITY	22	F	DF	2010	37
07	CEBU	CEBU CITY	4	F	DF	2010	41
07	CEBU	CEBU CITY	13	M	DHF	2010	40
07	CEBU	CEBU CITY	11	M	DHF	2010	31
07	CEBU	CEBU CITY	9	F	DHF	2010	42
07	CEBU	CEBU CITY	16	F	DF	2010	37
07	CEBU	CEBU CITY	28	M	DHF	2010	36
07	CEBU	CEBU CITY	13	M	DF	2010	36
07	CEBU	CEBU CITY	8	M	DHF	2010	36
07	CEBU	CEBU CITY	6	F	DF	2010	37
07	CEBU	CEBU CITY	62	M	DHF	2010	37
07	CEBU	CEBU CITY	23	M	DF	2010	36
07	CEBU	CEBU CITY	27	M	DF	2010	36
07	CEBU	CEBU CITY	30	M	DF	2010	37
07	CEBU	CEBU CITY	23	F	DF	2010	42
07	CEBU	CEBU CITY	6	M	DHF	2010	37
07	CEBU	CEBU CITY	32	M	DF	2010	37
07	CEBU	CEBU CITY	25	F	DHF	2010	37
07	CEBU	CEBU CITY	3	M	DF	2010	37
07	CEBU	CEBU CITY	31	F	DF	2010	29
07	CEBU	CEBU CITY	12	F	DHF	2010	37
07	CEBU	CEBU CITY	30	M	DF	2010	12
07	CEBU	CEBU CITY	30	F	DF	2010	44
07	CEBU	CEBU CITY	11	F	DHF	2010	37
07	CEBU	CEBU CITY	9	M	DHF	2010	36
07	CEBU	CEBU CITY	20	F	DF	2010	26
07	CEBU	CEBU CITY	2	M	DF	2010	46
07	CEBU	CEBU CITY	9	M	DHF	2010	35
07	CEBU	CEBU CITY	10	F	DF	2010	14
07	CEBU	CEBU CITY	4	M	DHF	2010	21
07	CEBU	CEBU CITY	7	F	DHF	2010	36
07	CEBU	CEBU CITY	7	F	DF	2010	29
07	CEBU	CEBU CITY	12	F	DSS	2010	39
07	CEBU	CEBU CITY	9	M	DHF	2010	38
07	CEBU	CEBU CITY	19	M	DHF	2010	45
07	CEBU	CEBU CITY	25	M	DF	2010	29
07	CEBU	CEBU CITY	23	M	DF	2010	43
07	CEBU	CEBU CITY	6	M	DHF	2010	38
07	CEBU	CEBU CITY	8	F	DHF	2010	38
07	CEBU	CEBU CITY	30	F	DF	2010	30
07	CEBU	CEBU CITY	50	F	DHF	2010	38
07	CEBU	CEBU CITY	12	M	DHF	2010	32
07	CEBU	CEBU CITY	3	M	DF	2010	32
07	CEBU	CEBU CITY	5	M	DF	2010	38
07	CEBU	CEBU CITY	3	F	DHF	2010	32
07	CEBU	CEBU CITY	16	F	DF	2010	38
07	CEBU	CEBU CITY	21	F	DF	2010	40
07	CEBU	CEBU CITY	18	F	DF	2010	41
07	CEBU	CEBU CITY	17	M	DHF	2010	36
07	CEBU	CEBU CITY	8	M	DHF	2010	27
07	CEBU	CEBU CITY	21	F	DF	2010	40
07	CEBU	CEBU CITY	19	M	DF	2010	27
07	CEBU	CEBU CITY	35	M	DF	2010	37
07	CEBU	CEBU CITY	0	M	DHF	2010	31
07	CEBU	CEBU CITY	2	M	DF	2010	29
07	CEBU	CEBU CITY	30	M	DHF	2010	34
07	CEBU	CEBU CITY	17	M	DHF	2010	40
07	CEBU	CEBU CITY	29	M	DF	2010	32
07	CEBU	CEBU CITY	4	M	DHF	2010	34
07	CEBU	CEBU CITY	13	M	DHF	2010	51
07	CEBU	CEBU CITY	16	M	DHF	2010	45
07	CEBU	CEBU CITY	13	F	DHF	2010	52
07	CEBU	CEBU CITY	12	M	DHF	2010	49
07	CEBU	CEBU CITY	8	M	DHF	2010	33
07	CEBU	CEBU CITY	20	M	DF	2010	32
07	CEBU	CEBU CITY	8	F	DHF	2010	30
07	CEBU	CEBU CITY	9	M	DHF	2010	10
07	CEBU	CEBU CITY	12	F	DHF	2010	7
07	CEBU	CEBU CITY	17	M	DHF	2010	40
07	CEBU	CEBU CITY	11	F	DHF	2010	4
07	CEBU	CEBU CITY	27	F	DHF	2010	2
07	CEBU	CEBU CITY	1	M	DHF	2010	3
07	CEBU	CEBU CITY	13	M	DF	2010	1
07	CEBU	CEBU CITY	9	M	DHF	2010	3
07	CEBU	CEBU CITY	16	F	DHF	2010	52
07	CEBU	CEBU CITY	19	M	DHF	2010	37
07	CEBU	CEBU CITY	11	F	DHF	2010	36
07	CEBU	CEBU CITY	6	F	DF	2010	37
07	CEBU	CEBU CITY	8	M	DHF	2010	38
07	CEBU	CEBU CITY	18	M	DF	2010	37
07	CEBU	CEBU CITY	15	F	DHF	2010	47
07	CEBU	CEBU CITY	40	F	DF	2010	37
07	CEBU	CEBU CITY	29	F	DF	2010	34
07	CEBU	CEBU CITY	2	F	DHF	2010	20
07	CEBU	CEBU CITY	27	M	DHF	2010	38
07	CEBU	CEBU CITY	9	M	DHF	2010	18
07	CEBU	CEBU CITY	26	F	DHF	2010	38
07	CEBU	CEBU CITY	5	F	DHF	2010	37
07	CEBU	CEBU CITY	21	F	DF	2010	28
07	CEBU	CEBU CITY	20	M	DF	2010	37
07	CEBU	CEBU CITY	10	F	DF	2010	36
07	CEBU	CEBU CITY	17	M	DF	2010	34
07	CEBU	CEBU CITY	18	F	DHF	2010	50
07	CEBU	CEBU CITY	22	M	DHF	2010	32
07	CEBU	CEBU CITY	16	F	DHF	2010	31
07	CEBU	CEBU CITY	24	M	DHF	2010	28
07	CEBU	CEBU CITY	21	F	DHF	2010	35
07	CEBU	CEBU CITY	13	M	DHF	2010	47
07	CEBU	CEBU CITY	12	F	DHF	2010	47
07	CEBU	CEBU CITY	19	F	DHF	2010	39
07	CEBU	CEBU CITY	27	F	DHF	2010	48
07	CEBU	CEBU CITY	19	F	DHF	2010	40
07	CEBU	CEBU CITY	3	M	DHF	2010	46
07	CEBU	CEBU CITY	13	M	DHF	2010	40
07	CEBU	CEBU CITY	9	F	DHF	2010	1
07	CEBU	CEBU CITY	18	F	DHF	2010	34
07	CEBU	CEBU CITY	9	F	DF	2010	34
07	CEBU	CEBU CITY	14	M	DHF	2010	32
07	CEBU	CEBU CITY	22	M	DF	2010	34
07	CEBU	CEBU CITY	26	M	DF	2010	3
07	CEBU	CEBU CITY	17	M	DF	2010	40
07	CEBU	CEBU CITY	19	M	DF	2010	39
07	CEBU	CEBU CITY	19	M	DF	2010	39
07	CEBU	CEBU CITY	5	F	DHF	2010	52
07	CEBU	CEBU CITY	7	F	DF	2010	36
07	CEBU	CEBU CITY	23	F	DF	2010	30
07	CEBU	CEBU CITY	20	M	DF	2010	37
07	CEBU	CEBU CITY	8	F	DHF	2010	38
07	CEBU	CEBU CITY	15	F	DHF	2010	47
07	CEBU	CEBU CITY	15	F	DHF	2010	28
07	CEBU	CEBU CITY	7	F	DHF	2010	36
07	CEBU	CEBU CITY	21	F	DF	2010	41
07	CEBU	CEBU CITY	20	F	DHF	2010	43
07	CEBU	CEBU CITY	4	M	DHF	2010	40
07	CEBU	CEBU CITY	9	M	DHF	2010	40
07	CEBU	CEBU CITY	13	F	DHF	2010	2
07	CEBU	CEBU CITY	6	F	DF	2010	8
07	CEBU	CEBU CITY	5	M	DF	2010	9
07	CEBU	CEBU CITY	12	F	DHF	2010	33
07	CEBU	CEBU CITY	32	F	DHF	2010	9
07	CEBU	CEBU CITY	18	F	DHF	2010	5
07	CEBU	CEBU CITY	17	M	DF	2010	8
07	CEBU	CEBU CITY	25	M	DF	2010	6
07	CEBU	CEBU CITY	8	M	DHF	2010	6
07	CEBU	CEBU CITY	11	M	DHF	2010	35
07	CEBU	CEBU CITY	9	F	DHF	2010	6
07	CEBU	CEBU CITY	17	F	DF	2010	23
07	CEBU	CEBU CITY	8	F	DHF	2010	7
07	CEBU	CEBU CITY	9	M	DHF	2010	39
07	CEBU	CEBU CITY	26	M	DF	2010	32
07	CEBU	CEBU CITY	6	F	DHF	2010	39
07	CEBU	CEBU CITY	28	M	DF	2010	31
07	CEBU	CEBU CITY	19	F	DHF	2010	31
07	CEBU	CEBU CITY	4	M	DHF	2010	35
07	CEBU	CEBU CITY	13	F	DHF	2010	34
07	CEBU	CEBU CITY	6	M	DF	2010	28
07	CEBU	CEBU CITY	14	F	DHF	2010	49
07	CEBU	CEBU CITY	13	F	DHF	2010	29
07	CEBU	CEBU CITY	5	F	DHF	2010	33
07	CEBU	CEBU CITY	6	M	DF	2010	35
07	CEBU	CEBU CITY	13	F	DHF	2010	30
07	CEBU	CEBU CITY	12	F	DHF	2010	51
07	CEBU	CEBU CITY	65	M	DF	2010	35
07	CEBU	CEBU CITY	3	M	DHF	2010	35
07	CEBU	CEBU CITY	10	M	DHF	2010	47
07	CEBU	CEBU CITY	12	F	DHF	2010	49
07	CEBU	CEBU CITY	4	F	DHF	2010	36
07	CEBU	CEBU CITY	11	F	DHF	2010	35
07	CEBU	CEBU CITY	5	F	DHF	2010	33
07	CEBU	CEBU CITY	20	F	DF	2010	38
07	CEBU	CEBU CITY	10	M	DHF	2010	49
07	CEBU	CEBU CITY	10	F	DHF	2010	41
07	CEBU	CEBU CITY	18	F	DHF	2010	50
07	CEBU	CEBU CITY	56	M	DHF	2010	39
07	CEBU	CEBU CITY	9	M	DHF	2010	32
07	CEBU	CEBU CITY	28	F	DF	2010	31
07	CEBU	CEBU CITY	7	M	DHF	2010	34
07	CEBU	CEBU CITY	7	F	DHF	2010	50
07	CEBU	CEBU CITY	15	M	DHF	2010	52
07	CEBU	CEBU CITY	11	M	DHF	2010	49
07	CEBU	CEBU CITY	14	M	DHF	2010	48
07	CEBU	CEBU CITY	11	F	DHF	2010	36
07	CEBU	CEBU CITY	12	F	DHF	2010	52
07	CEBU	CEBU CITY	7	F	DF	2010	39
07	CEBU	CEBU CITY	4	M	DHF	2010	39
07	CEBU	CEBU CITY	7	F	DHF	2010	36
07	CEBU	CEBU CITY	15	F	DHF	2010	50
07	CEBU	CEBU CITY	11	F	DF	2010	38
07	CEBU	CEBU CITY	18	M	DHF	2010	39
07	CEBU	CEBU CITY	12	M	DHF	2010	50
07	CEBU	CEBU CITY	10	F	DHF	2010	38
07	CEBU	CEBU CITY	11	F	DHF	2010	34
07	CEBU	CEBU CITY	16	F	DHF	2010	44
07	CEBU	CEBU CITY	8	F	DF	2010	38
07	CEBU	CEBU CITY	2	M	DHF	2010	52
07	CEBU	CEBU CITY	14	F	DHF	2010	50
07	CEBU	CEBU CITY	25	M	DF	2010	6
07	CEBU	CEBU CITY	17	M	DHF	2010	21
07	CEBU	CEBU CITY	6	M	DHF	2010	36
07	CEBU	CEBU CITY	40	F	DHF	2010	1
07	CEBU	CEBU CITY	25	M	DF	2010	40
07	CEBU	CEBU CITY	2	F	DHF	2010	19
07	CEBU	CEBU CITY	2	F	DHF	2010	2
07	CEBU	CEBU CITY	9	M	DHF	2010	40
07	CEBU	CEBU CITY	19	F	DF	2010	48
07	CEBU	CEBU CITY	7	F	DHF	2010	37
07	CEBU	CEBU CITY	23	M	DF	2010	47
07	CEBU	CEBU CITY	7	F	DHF	2010	37
07	CEBU	CEBU CITY	13	M	DHF	2010	46
07	CEBU	CEBU CITY	16	M	DHF	2010	52
07	CEBU	CEBU CITY	15	M	DF	2010	37
07	CEBU	CEBU CITY	29	M	DF	2010	35
07	CEBU	CEBU CITY	1	F	DHF	2010	47
07	CEBU	CEBU CITY	20	M	DHF	2010	32
07	CEBU	CEBU CITY	7	F	DHF	2010	36
07	CEBU	CEBU CITY	14	M	DF	2010	40
07	CEBU	CEBU CITY	18	F	DHF	2010	32
07	CEBU	CEBU CITY	28	M	DF	2010	36
07	CEBU	CEBU CITY	75	M	DF	2010	35
07	CEBU	CEBU CITY	13	M	DF	2010	36
07	CEBU	CEBU CITY	2	F	DF	2010	35
07	CEBU	CEBU CITY	18	M	DF	2010	35
07	CEBU	CEBU CITY	23	M	DHF	2010	36
07	CEBU	CEBU CITY	13	M	DHF	2010	41
07	CEBU	CEBU CITY	3	M	DHF	2010	37
07	CEBU	CEBU CITY	9	M	DHF	2010	35
07	CEBU	CEBU CITY	1	F	DF	2010	40
07	CEBU	CEBU CITY	13	F	DHF	2010	33
07	CEBU	CEBU CITY	10	M	DF	2010	45
07	CEBU	CEBU CITY	15	M	DHF	2010	35
07	CEBU	CEBU CITY	16	F	DF	2010	41
07	CEBU	CEBU CITY	9	M	DHF	2010	36
07	CEBU	CEBU CITY	23	F	DHF	2010	34
07	CEBU	CEBU CITY	10	F	DF	2010	36
07	CEBU	CEBU CITY	4	F	DHF	2010	35
07	CEBU	CEBU CITY	11	M	DF	2010	36
07	CEBU	CEBU CITY	13	M	DHF	2010	44
07	CEBU	CEBU CITY	13	F	DHF	2010	36
07	CEBU	CEBU CITY	19	F	DF	2010	36
07	CEBU	CEBU CITY	12	F	DHF	2010	37
07	CEBU	CEBU CITY	22	M	DHF	2010	35
07	CEBU	CEBU CITY	11	M	DHF	2010	1
07	CEBU	CEBU CITY	5	M	DHF	2010	34
07	CEBU	CEBU CITY	8	M	DHF	2010	37
07	CEBU	CEBU CITY	9	M	DF	2010	40
07	CEBU	CEBU CITY	7	F	DHF	2010	45
07	CEBU	CEBU CITY	10	F	DF	2010	31
07	CEBU	CEBU CITY	5	F	DF	2010	24
07	CEBU	CEBU CITY	22	M	DHF	2010	33
07	CEBU	CEBU CITY	13	M	DHF	2010	37
07	CEBU	CEBU CITY	13	F	DHF	2010	35
07	CEBU	CEBU CITY	32	M	DF	2010	39
07	CEBU	CEBU CITY	7	M	DHF	2010	37
07	CEBU	CEBU CITY	13	F	DF	2010	35
07	CEBU	CEBU CITY	28	M	DF	2010	34
07	CEBU	CEBU CITY	8	F	DHF	2010	29
07	CEBU	CEBU CITY	22	F	DHF	2010	38
07	CEBU	CEBU CITY	7	F	DF	2010	35
07	CEBU	CEBU CITY	9	F	DF	2010	33
07	CEBU	CEBU CITY	23	F	DF	2010	34
07	CEBU	CEBU CITY	11	M	DHF	2010	28
07	CEBU	CEBU CITY	22	M	DF	2010	34
07	CEBU	CEBU CITY	3	M	DHF	2010	37
07	CEBU	CEBU CITY	25	F	DF	2010	33
07	CEBU	CEBU CITY	6	M	DHF	2010	32
07	CEBU	CEBU CITY	24	F	DHF	2010	38
07	CEBU	CEBU CITY	10	F	DHF	2010	35
07	CEBU	CEBU CITY	5	F	DF	2010	38
07	CEBU	CEBU CITY	25	F	DF	2010	33
07	CEBU	CEBU CITY	5	F	DHF	2010	35
07	CEBU	CEBU CITY	17	F	DHF	2010	35
07	CEBU	CEBU CITY	4	F	DF	2010	37
07	CEBU	CEBU CITY	22	F	DF	2010	35
07	CEBU	CEBU CITY	30	F	DF	2010	35
07	CEBU	CEBU CITY	15	F	DF	2010	28
07	CEBU	CEBU CITY	22	M	DF	2010	34
07	CEBU	CEBU CITY	14	F	DHF	2010	33
07	CEBU	CEBU CITY	22	F	DHF	2010	35
07	CEBU	CEBU CITY	25	M	DF	2010	33
07	CEBU	CEBU CITY	22	F	DHF	2010	33
07	CEBU	CEBU CITY	16	F	DHF	2010	36
07	CEBU	CEBU CITY	23	F	DHF	2010	34
07	CEBU	CEBU CITY	14	M	DF	2010	37
07	CEBU	CEBU CITY	23	M	DHF	2010	36
07	CEBU	CEBU CITY	14	M	DF	2010	29
07	CEBU	CEBU CITY	17	M	DHF	2010	37
07	CEBU	CEBU CITY	29	M	DF	2010	36
07	CEBU	CEBU CITY	19	F	DF	2010	35
07	CEBU	CEBU CITY	20	F	DHF	2010	30
07	CEBU	CEBU CITY	22	M	DF	2010	33
07	CEBU	CEBU CITY	8	M	DHF	2010	36
07	CEBU	CEBU CITY	11	M	DF	2010	36
07	CEBU	CEBU CITY	24	M	DF	2010	36
07	CEBU	CEBU CITY	24	F	DF	2010	36
07	CEBU	CEBU CITY	12	F	DF	2010	29
07	CEBU	CEBU CITY	15	F	DHF	2010	34
07	CEBU	CEBU CITY	4	F	DHF	2010	34
07	CEBU	CEBU CITY	25	M	DF	2010	42
07	CEBU	CEBU CITY	17	M	DF	2010	38
07	CEBU	CEBU CITY	21	M	DF	2010	29
07	CEBU	CEBU CITY	11	F	DHF	2010	38
07	CEBU	CEBU CITY	17	M	DHF	2010	37
07	CEBU	CEBU CITY	21	F	DHF	2010	37
07	CEBU	CEBU CITY	23	M	DF	2010	37
07	CEBU	CEBU CITY	12	F	DHF	2010	29
07	CEBU	CEBU CITY	45	F	DF	2010	35
07	CEBU	CEBU CITY	11	F	DHF	2010	36
07	CEBU	CEBU CITY	28	M	DF	2010	36
07	CEBU	CEBU CITY	24	F	DHF	2010	44
07	CEBU	CEBU CITY	15	F	DHF	2010	32
07	CEBU	CEBU CITY	8	M	DHF	2010	33
07	CEBU	CEBU CITY	21	F	DF	2010	37
07	CEBU	CEBU CITY	6	F	DHF	2010	47
07	CEBU	CEBU CITY	19	M	DF	2010	36
07	CEBU	CEBU CITY	25	M	DF	2010	45
07	CEBU	CEBU CITY	5	F	DHF	2010	49
07	CEBU	CEBU CITY	16	F	DHF	2010	36
07	CEBU	CEBU CITY	27	F	DF	2010	40
07	CEBU	CEBU CITY	8	F	DHF	2010	33
07	CEBU	CEBU CITY	2	F	DHF	2010	51
07	CEBU	CEBU CITY	13	M	DHF	2010	51
07	CEBU	CEBU CITY	8	F	DF	2010	39
07	CEBU	CEBU CITY	3	F	DF	2010	45
07	CEBU	CEBU CITY	6	F	DHF	2010	31
07	CEBU	CEBU CITY	12	F	DHF	2010	33
07	CEBU	CEBU CITY	8	M	DF	2010	39
07	CEBU	CEBU CITY	19	F	DF	2010	34
07	CEBU	CEBU CITY	13	M	DHF	2010	39
07	CEBU	CEBU CITY	10	M	DF	2010	40
07	CEBU	CEBU CITY	17	M	DF	2010	45
07	CEBU	CEBU CITY	24	F	DF	2010	32
07	CEBU	CEBU CITY	7	F	DF	2010	35
07	CEBU	CEBU CITY	7	M	DF	2010	39
07	CEBU	CEBU CITY	22	M	DF	2010	36
07	CEBU	CEBU CITY	9	M	DHF	2010	33
07	CEBU	CEBU CITY	13	M	DHF	2010	37
07	CEBU	CEBU CITY	4	F	DHF	2010	40
07	CEBU	CEBU CITY	17	F	DHF	2010	32
07	CEBU	CEBU CITY	40	M	DF	2010	35
07	CEBU	CEBU CITY	3	M	DHF	2010	39
07	CEBU	CEBU CITY	16	M	DHF	2010	43
07	CEBU	CEBU CITY	26	F	DF	2010	33
07	CEBU	CEBU CITY	14	M	DHF	2010	35
07	CEBU	CEBU CITY	18	F	DHF	2010	42
07	CEBU	CEBU CITY	0	F	DHF	2010	37
07	CEBU	CEBU CITY	19	F	DF	2010	36
07	CEBU	CEBU CITY	14	M	DHF	2010	32
07	CEBU	CEBU CITY	23	M	DF	2010	33
07	CEBU	CEBU CITY	27	M	DF	2010	39
07	CEBU	CEBU CITY	8	F	DHF	2010	48
07	CEBU	CEBU CITY	4	F	DHF	2010	29
07	CEBU	CEBU CITY	6	M	DHF	2010	36
07	CEBU	CEBU CITY	13	F	DHF	2010	35
07	CEBU	CEBU CITY	5	F	DHF	2010	38
07	CEBU	CEBU CITY	1	M	DHF	2010	42
07	CEBU	CEBU CITY	14	M	DHF	2010	40
07	CEBU	CEBU CITY	17	M	DHF	2010	33
07	CEBU	CEBU CITY	4	F	DF	2010	39
07	CEBU	CEBU CITY	2	F	DF	2010	33
07	CEBU	CEBU CITY	8	M	DHF	2010	8
07	CEBU	CEBU CITY	13	M	DHF	2010	6
07	CEBU	CEBU CITY	29	M	DHF	2010	35
07	CEBU	CEBU CITY	17	F	DHF	2010	37
07	CEBU	CEBU CITY	8	F	DHF	2010	40
07	CEBU	CEBU CITY	14	M	DHF	2010	12
07	CEBU	CEBU CITY	18	F	DF	2010	37
07	CEBU	CEBU CITY	6	F	DHF	2010	1
07	CEBU	CEBU CITY	0	F	DF	2010	32
07	CEBU	CEBU CITY	18	F	DF	2010	37
07	CEBU	CEBU CITY	8	M	DHF	2010	35
07	CEBU	CEBU CITY	5	F	DF	2010	40
07	CEBU	CEBU CITY	9	F	DF	2010	31
07	CEBU	CEBU CITY	13	M	DF	2010	33
07	CEBU	CEBU CITY	21	F	DF	2010	26
07	CEBU	CEBU CITY	23	F	DHF	2010	34
07	CEBU	CEBU CITY	0	F	DF	2010	29
07	CEBU	CEBU CITY	33	F	DF	2010	29
07	CEBU	CEBU CITY	24	M	DF	2010	33
07	CEBU	CEBU CITY	6	F	DHF	2010	39
07	CEBU	CEBU CITY	45	M	DHF	2010	33
07	CEBU	CEBU CITY	11	F	DHF	2010	18
07	CEBU	CEBU CITY	11	M	DHF	2010	1
07	CEBU	CEBU CITY	23	F	DF	2010	24
07	CEBU	CEBU CITY	15	M	DHF	2010	30
07	CEBU	CEBU CITY	25	M	DF	2010	33
07	CEBU	CEBU CITY	30	F	DHF	2010	10
07	CEBU	CEBU CITY	25	M	DF	2010	34
07	CEBU	CEBU CITY	25	M	DF	2010	11
07	CEBU	CEBU CITY	23	F	DHF	2010	5
07	CEBU	CEBU CITY	13	F	DHF	2010	15
07	CEBU	CEBU CITY	11	M	DF	2010	33
07	CEBU	CEBU CITY	18	M	DF	2010	2
07	CEBU	CEBU CITY	17	M	DHF	2010	27
07	CEBU	CEBU CITY	16	F	DHF	2010	27
07	CEBU	CEBU CITY	3	M	DF	2010	27
07	CEBU	CEBU CITY	23	F	DF	2010	32
07	CEBU	CEBU CITY	22	F	DF	2010	34
07	CEBU	CEBU CITY	16	F	DF	2010	2
07	CEBU	CEBU CITY	20	F	DF	2010	1
07	CEBU	CEBU CITY	9	M	DF	2010	1
07	CEBU	CEBU CITY	8	M	DF	2010	39
07	CEBU	CEBU CITY	4	M	DHF	2010	7
07	CEBU	CEBU CITY	11	F	DHF	2010	22
07	CEBU	CEBU CITY	9	M	DHF	2010	40
07	CEBU	CEBU CITY	24	F	DHF	2010	2
07	CEBU	CEBU CITY	16	M	DHF	2010	24
07	CEBU	CEBU CITY	16	M	DF	2010	4
07	CEBU	CEBU CITY	9	F	DHF	2010	20
07	CEBU	CEBU CITY	1	F	DHF	2010	3
07	CEBU	CEBU CITY	25	F	DHF	2010	21
07	CEBU	CEBU CITY	18	M	DF	2010	4
07	CEBU	CEBU CITY	23	F	DHF	2010	8
07	CEBU	CEBU CITY	18	M	DF	2010	2
07	CEBU	CEBU CITY	17	F	DHF	2010	5
07	CEBU	CEBU CITY	18	M	DF	2010	24
07	CEBU	CEBU CITY	9	F	DHF	2010	33
07	CEBU	CEBU CITY	11	M	DHF	2010	20
07	CEBU	CEBU CITY	17	F	DHF	2010	2
07	CEBU	CEBU CITY	20	M	DF	2010	4
07	CEBU	CEBU CITY	3	F	DHF	2010	1
07	CEBU	CEBU CITY	0	F	DHF	2010	34
07	CEBU	CEBU CITY	16	M	DF	2010	32
07	CEBU	CEBU CITY	27	M	DF	2010	27
07	CEBU	CEBU CITY	16	M	DHF	2010	35
07	CEBU	CEBU CITY	26	F	DF	2010	22
07	CEBU	CEBU CITY	7	F	DF	2010	33
07	CEBU	CEBU CITY	21	M	DF	2010	2
07	CEBU	CEBU CITY	29	M	DF	2010	14
07	CEBU	CEBU CITY	30	F	DF	2010	2
07	CEBU	CEBU CITY	19	M	DF	2010	8
07	CEBU	CEBU CITY	17	M	DF	2010	35
07	CEBU	CEBU CITY	10	F	DHF	2010	40
07	CEBU	CEBU CITY	6	M	DHF	2010	21
07	CEBU	CEBU CITY	1	M	DF	2010	1
07	CEBU	CEBU CITY	3	F	DHF	2010	2
07	CEBU	CEBU CITY	12	M	DF	2010	12
07	CEBU	CEBU CITY	26	F	DHF	2010	12
07	CEBU	CEBU CITY	9	F	DHF	2010	1
07	CEBU	CEBU CITY	18	F	DHF	2010	20
07	CEBU	CEBU CITY	63	M	DF	2010	37
07	CEBU	CEBU CITY	2	M	DSS	2010	32
07	CEBU	CEBU CITY	5	F	DHF	2010	36
07	CEBU	CEBU CITY	10	F	DHF	2010	34
07	CEBU	CEBU CITY	7	F	DHF	2010	31
07	CEBU	CEBU CITY	3	M	DHF	2010	48
07	CEBU	CEBU CITY	0	M	DHF	2010	37
07	CEBU	CEBU CITY	7	F	DF	2010	35
07	CEBU	CEBU CITY	8	F	DHF	2010	49
07	CEBU	CEBU CITY	8	M	DHF	2010	27
07	CEBU	CEBU CITY	3	F	DF	2010	30
07	CEBU	CEBU CITY	5	M	DHF	2010	34
07	CEBU	CEBU CITY	11	M	DHF	2010	30
07	CEBU	CEBU CITY	15	M	DF	2010	27
07	CEBU	CEBU CITY	22	F	DF	2010	37
07	CEBU	CEBU CITY	13	M	DHF	2010	37
07	CEBU	CEBU CITY	36	M	DF	2010	31
07	CEBU	CEBU CITY	2	F	DF	2010	36
07	CEBU	CEBU CITY	39	M	DF	2010	35
07	CEBU	CEBU CITY	20	M	DF	2010	37
07	CEBU	CEBU CITY	1	M	DHF	2010	25
07	CEBU	CEBU CITY	9	F	DF	2010	36
07	CEBU	CEBU CITY	22	F	DHF	2010	41
07	CEBU	CEBU CITY	0	F	DHF	2010	36
07	CEBU	CEBU CITY	4	M	DF	2010	29
07	CEBU	CEBU CITY	11	M	DF	2010	38
07	CEBU	CEBU CITY	5	M	DSS	2010	36
07	CEBU	CEBU CITY	10	F	DHF	2010	29
07	CEBU	CEBU CITY	2	F	DF	2010	38
07	CEBU	CEBU CITY	24	M	DHF	2010	44
07	CEBU	CEBU CITY	5	F	DHF	2010	38
07	CEBU	CEBU CITY	17	F	DF	2010	39
07	CEBU	CEBU CITY	28	M	DHF	2010	37
07	CEBU	CEBU CITY	34	M	DHF	2010	37
07	CEBU	CEBU CITY	21	F	DHF	2010	30
07	CEBU	CEBU CITY	17	F	DHF	2010	32
07	CEBU	CEBU CITY	17	M	DF	2010	36
07	CEBU	CEBU CITY	8	M	DHF	2010	31
07	CEBU	CEBU CITY	18	F	DHF	2010	32
07	CEBU	CEBU CITY	7	F	DHF	2010	35
07	CEBU	CEBU CITY	3	F	DHF	2010	34
07	CEBU	CEBU CITY	17	F	DHF	2010	36
07	CEBU	CEBU CITY	29	F	DF	2010	30
07	CEBU	CEBU CITY	19	F	DF	2010	33
07	CEBU	CEBU CITY	5	F	DF	2010	33
07	CEBU	CEBU CITY	23	F	DF	2010	24
07	CEBU	CEBU CITY	9	M	DHF	2010	33
07	CEBU	CEBU CITY	20	F	DHF	2010	31
07	CEBU	CEBU CITY	28	M	DF	2010	21
07	CEBU	CEBU CITY	33	M	DHF	2010	32
07	CEBU	CEBU CITY	1	F	DHF	2010	49
07	CEBU	CEBU CITY	9	F	DHF	2010	45
07	CEBU	CEBU CITY	7	M	DF	2010	28
07	CEBU	CEBU CITY	21	M	DHF	2010	33
07	CEBU	CEBU CITY	4	M	DF	2010	41
07	CEBU	CEBU CITY	17	F	DF	2010	28
07	CEBU	CEBU CITY	4	F	DHF	2010	28
07	CEBU	CEBU CITY	19	M	DF	2010	32
07	CEBU	CEBU CITY	6	F	DF	2010	35
07	CEBU	CEBU CITY	8	F	DHF	2010	42
07	CEBU	CEBU CITY	3	F	DHF	2010	29
07	CEBU	CEBU CITY	22	M	DF	2010	36
07	CEBU	CEBU CITY	21	M	DF	2010	36
07	CEBU	CEBU CITY	8	M	DHF	2010	36
07	CEBU	CEBU CITY	12	F	DHF	2010	21
07	CEBU	CEBU CITY	20	M	DHF	2010	36
07	CEBU	CEBU CITY	24	F	DF	2010	33
07	CEBU	CEBU CITY	3	F	DHF	2010	35
07	CEBU	CEBU CITY	30	F	DF	2010	35
07	CEBU	CEBU CITY	15	M	DHF	2010	35
07	CEBU	CEBU CITY	5	F	DHF	2010	33
07	CEBU	CEBU CITY	4	F	DHF	2010	37
07	CEBU	CEBU CITY	20	M	DF	2010	37
07	CEBU	CEBU CITY	14	F	DHF	2010	35
07	CEBU	CEBU CITY	9	F	DF	2010	36
07	CEBU	CEBU CITY	20	F	DHF	2010	34
07	CEBU	CEBU CITY	22	F	DF	2010	38
07	CEBU	CEBU CITY	19	F	DHF	2010	34
07	CEBU	CEBU CITY	13	F	DHF	2010	36
07	CEBU	CEBU CITY	26	F	DHF	2010	36
07	CEBU	CEBU CITY	19	F	DHF	2010	36
07	CEBU	CEBU CITY	6	M	DHF	2010	28
07	CEBU	CEBU CITY	15	M	DF	2010	37
07	CEBU	CEBU CITY	40	F	DF	2010	32
07	CEBU	CEBU CITY	18	M	DHF	2010	34
07	CEBU	CEBU CITY	13	F	DF	2010	28
07	CEBU	CEBU CITY	28	M	DHF	2010	28
07	CEBU	CEBU CITY	72	F	DF	2010	28
07	CEBU	CEBU CITY	19	M	DF	2010	30
07	CEBU	CEBU CITY	22	M	DHF	2010	47
07	CEBU	CEBU CITY	10	M	DHF	2010	27
07	CEBU	CEBU CITY	21	M	DHF	2010	15
07	CEBU	CEBU CITY	31	F	DF	2010	26
07	CEBU	CEBU CITY	16	F	DHF	2010	28
07	CEBU	CEBU CITY	26	F	DF	2010	30
07	CEBU	CEBU CITY	2	M	DHF	2010	34
07	CEBU	CEBU CITY	29	F	DF	2010	11
07	CEBU	CEBU CITY	30	F	DHF	2010	38
07	CEBU	CEBU CITY	20	M	DHF	2010	37
07	CEBU	CEBU CITY	21	F	DHF	2010	37
07	CEBU	CEBU CITY	6	M	DHF	2010	43
07	CEBU	CEBU CITY	2	F	DHF	2010	34
07	CEBU	CEBU CITY	9	F	DHF	2010	39
07	CEBU	CEBU CITY	17	F	DHF	2010	37
07	CEBU	CEBU CITY	13	M	DHF	2010	34
07	CEBU	CEBU CITY	6	F	DHF	2010	39
07	CEBU	CEBU CITY	8	F	DHF	2010	40
07	CEBU	CEBU CITY	15	F	DF	2010	40
07	CEBU	CEBU CITY	3	M	DHF	2010	40
07	CEBU	CEBU CITY	13	M	DHF	2010	51
07	CEBU	CEBU CITY	6	F	DHF	2010	43
07	CEBU	CEBU CITY	17	F	DHF	2010	34
07	CEBU	CEBU CITY	18	M	DHF	2010	20
07	CEBU	CEBU CITY	17	F	DHF	2010	39
07	CEBU	CEBU CITY	19	M	DHF	2010	21
07	CEBU	CEBU CITY	12	M	DHF	2010	40
07	CEBU	CEBU CITY	10	F	DHF	2010	8
07	CEBU	CEBU CITY	19	M	DF	2010	10
07	CEBU	CEBU CITY	19	F	DF	2010	5
07	CEBU	CEBU CITY	8	F	DF	2010	41
07	CEBU	CEBU CITY	20	M	DF	2010	38
07	CEBU	CEBU CITY	3	M	DHF	2010	35
07	CEBU	CEBU CITY	9	F	DHF	2010	38
07	CEBU	CEBU CITY	16	M	DHF	2010	17
07	CEBU	CEBU CITY	6	M	DHF	2010	12
07	CEBU	CEBU CITY	13	M	DHF	2010	35
07	CEBU	CEBU CITY	2	F	DHF	2010	34
07	CEBU	CEBU CITY	7	F	DF	2010	35
07	CEBU	CEBU CITY	27	F	DHF	2010	18
07	CEBU	CEBU CITY	4	M	DF	2010	28
07	CEBU	CEBU CITY	4	M	DHF	2010	38
07	CEBU	CEBU CITY	14	M	DF	2010	42
07	CEBU	CEBU CITY	5	M	DHF	2010	31
07	CEBU	CEBU CITY	2	F	DF	2010	34
07	CEBU	CEBU CITY	20	F	DF	2010	30
07	CEBU	CEBU CITY	4	F	DHF	2010	36
07	CEBU	CEBU CITY	11	F	DHF	2010	36
07	CEBU	CEBU CITY	15	M	DHF	2010	30
07	CEBU	CEBU CITY	6	F	DHF	2010	31
07	CEBU	CEBU CITY	13	F	DHF	2010	36
07	CEBU	CEBU CITY	15	M	DHF	2010	36
07	CEBU	CEBU CITY	24	F	DHF	2010	35
07	CEBU	CEBU CITY	15	M	DHF	2010	36
07	CEBU	CEBU CITY	19	M	DF	2010	33
07	CEBU	CEBU CITY	28	M	DF	2010	28
07	CEBU	CEBU CITY	14	F	DHF	2010	36
07	CEBU	CEBU CITY	17	F	DHF	2010	36
07	CEBU	CEBU CITY	16	M	DHF	2010	37
07	CEBU	CEBU CITY	15	M	DHF	2010	30
07	CEBU	CEBU CITY	6	M	DHF	2010	12
07	CEBU	CEBU CITY	13	F	DHF	2010	28
07	CEBU	CEBU CITY	7	M	DHF	2010	36
07	CEBU	CEBU CITY	15	F	DF	2010	41
07	CEBU	CEBU CITY	29	M	DHF	2010	42
07	CEBU	CEBU CITY	8	F	DHF	2010	45
07	CEBU	CEBU CITY	35	M	DHF	2010	37
07	CEBU	CEBU CITY	56	F	DF	2010	35
07	CEBU	CEBU CITY	8	M	DHF	2010	40
07	CEBU	CEBU CITY	28	F	DF	2010	39
07	CEBU	CEBU CITY	5	F	DHF	2010	40
07	CEBU	CEBU CITY	33	F	DF	2010	35
07	CEBU	CEBU CITY	14	M	DF	2010	36
07	CEBU	CEBU CITY	11	M	DF	2010	37
07	CEBU	CEBU CITY	7	M	DHF	2010	7
07	CEBU	CEBU CITY	20	F	DHF	2010	34
07	CEBU	CEBU CITY	31	M	DF	2010	13
07	CEBU	CEBU CITY	15	F	DHF	2010	1
07	CEBU	CEBU CITY	9	M	DHF	2010	36
07	CEBU	CEBU CITY	27	M	DF	2010	40
07	CEBU	CEBU CITY	14	M	DHF	2010	3
07	CEBU	CEBU CITY	8	F	DHF	2010	24
07	CEBU	CEBU CITY	20	M	DF	2010	23
07	CEBU	CEBU CITY	23	M	DF	2010	35
07	CEBU	CEBU CITY	4	M	DHF	2010	49
07	CEBU	CEBU CITY	19	M	DHF	2010	34
07	CEBU	CEBU CITY	14	F	DF	2010	32
07	CEBU	CEBU CITY	9	M	DHF	2010	48
07	CEBU	CEBU CITY	14	M	DHF	2010	33
07	CEBU	CEBU CITY	12	F	DHF	2010	34
07	CEBU	CEBU CITY	7	F	DHF	2010	37
07	CEBU	CEBU CITY	20	M	DF	2010	30
07	CEBU	CEBU CITY	20	F	DHF	2010	34
07	CEBU	CEBU CITY	5	F	DF	2010	36
07	CEBU	CEBU CITY	19	M	DF	2010	32
07	CEBU	CEBU CITY	6	M	DF	2010	27
07	CEBU	CEBU CITY	10	M	DHF	2010	38
07	CEBU	CEBU CITY	11	M	DF	2010	28
07	CEBU	CEBU CITY	10	M	DF	2010	47
07	CEBU	CEBU CITY	7	M	DHF	2010	32
07	CEBU	CEBU CITY	5	F	DF	2010	45
07	CEBU	CEBU CITY	30	M	DHF	2010	52
07	CEBU	CEBU CITY	11	F	DHF	2010	2
07	CEBU	CEBU CITY	1	M	DHF	2010	13
07	CEBU	CEBU CITY	7	F	DHF	2010	14
07	CEBU	CEBU CITY	4	M	DF	2010	40
07	CEBU	CEBU CITY	13	F	DHF	2010	8
07	CEBU	CEBU CITY	4	F	DHF	2010	10
07	CEBU	CEBU CITY	9	M	DHF	2010	34
07	CEBU	CEBU CITY	12	F	DHF	2010	6
07	CEBU	CEBU CITY	16	M	DHF	2010	16
07	CEBU	CEBU CITY	6	M	DHF	2010	30
07	CEBU	CEBU CITY	9	F	DHF	2010	34
07	CEBU	CEBU CITY	9	M	DHF	2010	21
07	CEBU	CEBU CITY	4	M	DF	2010	40
07	CEBU	CEBU CITY	44	F	DF	2010	4
07	CEBU	CEBU CITY	5	M	DF	2010	27
07	CEBU	CEBU CITY	28	F	DHF	2010	2
07	CEBU	CEBU CITY	8	M	DHF	2010	27
07	CEBU	CEBU CITY	15	M	DHF	2010	9
07	CEBU	CEBU CITY	12	F	DF	2010	1
07	CEBU	CEBU CITY	1	F	DHF	2010	37
07	CEBU	CEBU CITY	10	M	DHF	2010	6
07	CEBU	CEBU CITY	16	F	DHF	2010	19
07	CEBU	CEBU CITY	1	F	DF	2010	34
07	CEBU	CEBU CITY	4	F	DHF	2010	32
07	CEBU	CEBU CITY	6	M	DHF	2010	30
07	CEBU	CEBU CITY	9	F	DHF	2010	30
07	CEBU	CEBU CITY	8	F	DHF	2010	32
07	CEBU	CEBU CITY	16	F	DF	2010	35
07	CEBU	CEBU CITY	9	M	DHF	2010	40
07	CEBU	CEBU CITY	8	F	DF	2010	35
07	CEBU	CEBU CITY	9	M	DHF	2010	34
07	CEBU	CEBU CITY	11	M	DHF	2010	33
07	CEBU	CEBU CITY	10	M	DHF	2010	35
07	CEBU	CEBU CITY	19	F	DF	2010	41
07	CEBU	CEBU CITY	6	M	DF	2010	31
07	CEBU	CEBU CITY	5	F	DHF	2010	33
07	CEBU	CEBU CITY	19	M	DHF	2010	32
07	CEBU	CEBU CITY	28	F	DHF	2010	29
07	CEBU	CEBU CITY	22	F	DHF	2010	39
07	CEBU	CEBU CITY	18	F	DF	2010	39
07	CEBU	CEBU CITY	28	F	DHF	2010	29
07	CEBU	CEBU CITY	1	F	DHF	2010	34
07	CEBU	CEBU CITY	9	M	DF	2010	29
07	CEBU	CEBU CITY	7	F	DHF	2010	35
07	CEBU	CEBU CITY	23	F	DHF	2010	31
07	CEBU	CEBU CITY	10	M	DHF	2010	39
07	CEBU	CEBU CITY	4	M	DF	2010	26
07	CEBU	CEBU CITY	21	F	DF	2010	37
07	CEBU	CEBU CITY	11	M	DHF	2010	45
07	CEBU	CEBU CITY	52	F	DF	2010	37
07	CEBU	CEBU CITY	4	M	DHF	2010	1
07	CEBU	CEBU CITY	39	M	DHF	2010	2
07	CEBU	CEBU CITY	22	M	DF	2010	38
07	CEBU	CEBU CITY	22	F	DF	2010	37
07	CEBU	CEBU CITY	4	M	DHF	2010	39
07	CEBU	CEBU CITY	34	M	DHF	2010	39
07	CEBU	CEBU CITY	22	M	DHF	2010	38
07	CEBU	CEBU CITY	1	M	DF	2010	38
07	CEBU	CEBU CITY	19	M	DF	2010	36
07	CEBU	CEBU CITY	14	M	DHF	2010	34
07	CEBU	CEBU CITY	13	M	DHF	2010	40
07	CEBU	CEBU CITY	36	M	DF	2010	46
07	CEBU	CEBU CITY	27	M	DHF	2010	39
07	CEBU	CEBU CITY	25	F	DHF	2010	43
07	CEBU	CEBU CITY	9	M	DHF	2010	40
07	CEBU	CEBU CITY	8	F	DHF	2010	40
07	CEBU	CEBU CITY	20	M	DF	2010	40
07	CEBU	CEBU CITY	1	M	DHF	2010	39
07	CEBU	CEBU CITY	25	M	DF	2010	38
07	CEBU	CEBU CITY	27	F	DHF	2010	39
07	CEBU	CEBU CITY	5	F	DHF	2010	23
07	CEBU	CEBU CITY	11	F	DHF	2010	40
07	CEBU	CEBU CITY	6	M	DHF	2010	5
07	CEBU	CEBU CITY	21	F	DHF	2010	38
07	CEBU	CEBU CITY	21	M	DHF	2010	35
07	CEBU	CEBU CITY	19	M	DHF	2010	37
07	CEBU	CEBU CITY	7	F	DHF	2010	13
07	CEBU	CEBU CITY	14	M	DHF	2010	34
07	CEBU	CEBU CITY	25	M	DF	2010	38
07	CEBU	CEBU CITY	21	F	DHF	2010	10
07	CEBU	CEBU CITY	5	F	DHF	2010	23
07	CEBU	CEBU CITY	13	M	DF	2010	30
07	CEBU	CEBU CITY	7	F	DF	2010	36
07	CEBU	CEBU CITY	19	M	DF	2010	36
07	CEBU	CEBU CITY	17	M	DF	2010	35
07	CEBU	CEBU CITY	9	F	DHF	2010	39
07	CEBU	CEBU CITY	9	F	DHF	2010	37
07	CEBU	CEBU CITY	18	F	DF	2010	37
07	CEBU	CEBU CITY	19	M	DHF	2010	32
07	CEBU	CEBU CITY	4	F	DHF	2010	38
07	CEBU	CEBU CITY	18	F	DHF	2010	39
07	CEBU	CEBU CITY	19	F	DF	2010	32
07	CEBU	CEBU CITY	19	M	DF	2010	33
07	CEBU	CEBU CITY	13	F	DF	2010	32
07	CEBU	CEBU CITY	5	M	DHF	2010	40
07	CEBU	CEBU CITY	3	F	DHF	2010	39
07	CEBU	CEBU CITY	7	M	DHF	2010	36
07	CEBU	CEBU CITY	28	F	DF	2010	37
07	CEBU	CEBU CITY	2	F	DHF	2010	38
07	CEBU	CEBU CITY	3	F	DHF	2010	34
07	CEBU	CEBU CITY	8	F	DHF	2010	50
07	CEBU	CEBU CITY	3	M	DHF	2010	46
07	CEBU	CEBU CITY	17	M	DHF	2010	36
07	CEBU	CEBU CITY	0	F	DHF	2010	3
07	CEBU	CEBU CITY	21	F	DHF	2010	1
07	CEBU	CEBU CITY	24	M	DF	2010	35
07	CEBU	CEBU CITY	12	M	DHF	2010	12
07	CEBU	CEBU CITY	8	F	DHF	2010	20
07	CEBU	CEBU CITY	6	F	DHF	2010	8
07	CEBU	CEBU CITY	7	M	DF	2010	38
07	CEBU	CEBU CITY	19	M	DHF	2010	36
07	CEBU	CEBU CITY	14	M	DF	2010	41
07	CEBU	CEBU CITY	7	F	DHF	2010	39
07	CEBU	CEBU CITY	13	F	DHF	2010	33
07	CEBU	CEBU CITY	3	F	DHF	2010	34
07	CEBU	CEBU CITY	15	M	DF	2010	38
07	CEBU	CEBU CITY	8	M	DF	2010	36
07	CEBU	CEBU CITY	6	F	DHF	2010	42
07	CEBU	CEBU CITY	5	M	DHF	2010	31
07	CEBU	CEBU CITY	9	M	DHF	2010	33
07	CEBU	CEBU CITY	15	F	DHF	2010	34
07	CEBU	CEBU CITY	21	F	DF	2010	37
07	CEBU	CEBU CITY	18	F	DHF	2010	43
07	CEBU	CEBU CITY	11	F	DHF	2010	38
07	CEBU	CEBU CITY	26	F	DF	2010	39
07	CEBU	CEBU CITY	21	F	DF	2010	33
07	CEBU	CEBU CITY	12	F	DHF	2010	39
07	CEBU	CEBU CITY	20	M	DF	2010	35
07	CEBU	CEBU CITY	5	M	DHF	2010	52
07	CEBU	CEBU CITY	19	M	DHF	2010	39
07	CEBU	CEBU CITY	25	F	DHF	2010	32
07	CEBU	CEBU CITY	24	M	DF	2010	36
07	CEBU	CEBU CITY	6	F	DHF	2010	38
07	CEBU	CEBU CITY	15	M	DF	2010	40
07	CEBU	CEBU CITY	26	F	DF	2010	31
07	CEBU	CEBU CITY	25	M	DF	2010	35
07	CEBU	CEBU CITY	5	M	DHF	2010	34
07	CEBU	CEBU CITY	16	F	DHF	2010	34
07	CEBU	CEBU CITY	22	M	DF	2010	31
07	CEBU	CEBU CITY	15	M	DHF	2010	42
07	CEBU	CEBU CITY	31	M	DF	2010	44
07	CEBU	CEBU CITY	20	F	DF	2010	35
07	CEBU	CEBU CITY	5	M	DHF	2010	34
07	CEBU	CEBU CITY	15	M	DHF	2010	44
07	CEBU	CEBU CITY	4	M	DHF	2010	41
07	CEBU	CEBU CITY	32	M	DF	2010	44
07	CEBU	CEBU CITY	14	M	DHF	2010	42
07	CEBU	CEBU CITY	12	M	DHF	2010	34
07	CEBU	CEBU CITY	6	F	DHF	2010	31
07	CEBU	CEBU CITY	28	F	DHF	2010	37
07	CEBU	CEBU CITY	7	M	DHF	2010	37
07	CEBU	CEBU CITY	25	M	DF	2010	43
07	CEBU	CEBU CITY	2	F	DHF	2010	43
07	CEBU	CEBU CITY	1	M	DF	2010	36
07	CEBU	CEBU CITY	8	M	DF	2010	35
07	CEBU	CEBU CITY	9	M	DHF	2010	37
07	CEBU	CEBU CITY	58	F	DF	2010	36
07	CEBU	CEBU CITY	1	M	DF	2010	48
07	CEBU	CEBU CITY	6	F	DF	2010	34
07	CEBU	CEBU CITY	11	F	DHF	2010	39
07	CEBU	CEBU CITY	27	M	DF	2010	41
07	CEBU	CEBU CITY	16	F	DHF	2010	44
07	CEBU	CEBU CITY	51	F	DHF	2010	32
07	CEBU	CEBU CITY	19	F	DF	2010	46
07	CEBU	CEBU CITY	19	M	DF	2010	38
07	CEBU	CEBU CITY	22	M	DF	2010	31
07	CEBU	CEBU CITY	54	M	DF	2010	16
07	CEBU	CEBU CITY	12	M	DHF	2010	17
07	CEBU	CEBU CITY	9	M	DHF	2010	9
07	CEBU	CEBU CITY	18	M	DHF	2010	35
07	CEBU	CEBU CITY	6	M	DF	2010	39
07	CEBU	CEBU CITY	16	F	DHF	2010	21
07	CEBU	CEBU CITY	12	F	DHF	2010	34
07	CEBU	CEBU CITY	22	F	DHF	2010	31
07	CEBU	CEBU CITY	15	F	DHF	2010	30
07	CEBU	CEBU CITY	21	F	DF	2010	39
07	CEBU	CEBU CITY	5	F	DHF	2010	7
07	CEBU	CEBU CITY	2	M	DF	2010	30
07	CEBU	CEBU CITY	10	F	DHF	2010	34
07	CEBU	CEBU CITY	8	M	DHF	2010	10
07	CEBU	CEBU CITY	1	F	DHF	2010	5
07	CEBU	CEBU CITY	12	M	DHF	2010	14
07	CEBU	CEBU CITY	19	M	DHF	2010	39
07	CEBU	CEBU CITY	27	M	DHF	2010	35
07	CEBU	CEBU CITY	20	M	DF	2010	39
07	CEBU	CEBU CITY	18	M	DHF	2010	39
07	CEBU	CEBU CITY	20	M	DF	2010	26
07	CEBU	CEBU CITY	24	F	DF	2010	34
07	CEBU	CEBU CITY	13	F	DF	2010	25
07	CEBU	CEBU CITY	18	M	DF	2010	37
07	CEBU	CEBU CITY	17	M	DF	2010	27
07	CEBU	CEBU CITY	18	M	DHF	2010	38
07	CEBU	CEBU CITY	5	M	DHF	2010	11
07	CEBU	CEBU CITY	22	M	DHF	2010	35
07	CEBU	CEBU CITY	19	F	DF	2010	11
07	CEBU	CEBU CITY	20	M	DHF	2010	31
07	CEBU	CEBU CITY	30	F	DF	2010	35
07	CEBU	CEBU CITY	21	M	DHF	2010	9
07	CEBU	CEBU CITY	25	F	DF	2010	34
07	CEBU	CEBU CITY	28	M	DF	2010	37
07	CEBU	CEBU CITY	19	M	DHF	2010	37
07	CEBU	CEBU CITY	8	M	DHF	2010	9
07	CEBU	CEBU CITY	50	M	DHF	2010	1
07	CEBU	CEBU CITY	10	F	DHF	2010	3
07	CEBU	CEBU CITY	21	M	DF	2010	33
07	CEBU	CEBU CITY	4	M	DF	2010	34
07	CEBU	CEBU CITY	21	M	DHF	2010	2
07	CEBU	CEBU CITY	11	F	DF	2010	34
07	CEBU	CEBU CITY	7	M	DHF	2010	42
07	CEBU	CEBU CITY	4	M	DF	2010	39
07	CEBU	CEBU CITY	14	F	DHF	2010	2
07	CEBU	CEBU CITY	7	F	DHF	2010	9
07	CEBU	CEBU CITY	18	F	DHF	2010	38
07	CEBU	CEBU CITY	21	F	DF	2010	35
07	CEBU	CEBU CITY	6	F	DHF	2010	39
07	CEBU	CEBU CITY	24	M	DF	2010	6
07	CEBU	CEBU CITY	20	F	DF	2010	34
07	CEBU	CEBU CITY	10	F	DHF	2010	2
07	CEBU	CEBU CITY	4	M	DF	2010	33
07	CEBU	CEBU CITY	15	F	DHF	2010	35
07	CEBU	CEBU CITY	14	F	DF	2010	34
07	CEBU	CEBU CITY	23	F	DF	2010	7
07	CEBU	CEBU CITY	16	F	DHF	2010	9
07	CEBU	CEBU CITY	10	M	DHF	2010	4
07	CEBU	CEBU CITY	23	F	DF	2010	3
07	CEBU	CEBU CITY	18	F	DHF	2010	4
07	CEBU	CEBU CITY	15	F	DHF	2010	7
07	CEBU	CEBU CITY	28	M	DHF	2010	37
07	CEBU	CEBU CITY	27	M	DF	2010	41
07	CEBU	CEBU CITY	20	F	DF	2010	37
07	CEBU	CEBU CITY	11	F	DHF	2010	39
07	CEBU	CEBU CITY	6	M	DF	2010	31
07	CEBU	CEBU CITY	19	F	DHF	2010	36
07	CEBU	CEBU CITY	10	F	DHF	2010	38
07	CEBU	CEBU CITY	30	F	DF	2010	29
07	CEBU	CEBU CITY	13	F	DF	2010	25
07	CEBU	CEBU CITY	49	M	DF	2010	44
07	CEBU	CEBU CITY	3	M	DHF	2010	30
07	CEBU	CEBU CITY	42	M	DHF	2010	36
07	CEBU	CEBU CITY	7	F	DF	2010	37
07	CEBU	CEBU CITY	10	M	DF	2010	37
07	CEBU	CEBU CITY	26	F	DHF	2010	31
07	CEBU	CEBU CITY	16	M	DHF	2010	37
07	CEBU	CEBU CITY	12	F	DHF	2010	36
07	CEBU	CEBU CITY	8	M	DHF	2010	38
07	CEBU	CEBU CITY	18	F	DHF	2010	32
07	CEBU	CEBU CITY	0	F	DHF	2010	32
07	CEBU	CEBU CITY	24	M	DF	2010	44
07	CEBU	CEBU CITY	21	M	DF	2010	46
07	CEBU	CEBU CITY	16	F	DHF	2010	31
07	CEBU	CEBU CITY	13	M	DF	2010	32
07	CEBU	CEBU CITY	28	F	DHF	2010	29
07	CEBU	CEBU CITY	5	M	DHF	2010	30
07	CEBU	CEBU CITY	7	F	DHF	2010	35
07	CEBU	CEBU CITY	24	M	DF	2010	36
07	CEBU	CEBU CITY	22	M	DF	2010	38
07	CEBU	CEBU CITY	1	F	DHF	2010	30
07	CEBU	CEBU CITY	7	F	DHF	2010	33
07	CEBU	CEBU CITY	23	M	DF	2010	32
07	CEBU	CEBU CITY	16	F	DHF	2010	33
07	CEBU	CEBU CITY	12	M	DHF	2010	34
07	CEBU	CEBU CITY	21	F	DHF	2010	43
07	CEBU	CEBU CITY	4	F	DHF	2010	36
07	CEBU	CEBU CITY	24	F	DF	2010	34
07	CEBU	CEBU CITY	14	M	DF	2010	33
07	CEBU	CEBU CITY	35	M	DF	2010	33
07	CEBU	CEBU CITY	16	M	DHF	2010	41
07	CEBU	CEBU CITY	13	F	DHF	2010	34
07	CEBU	CEBU CITY	3	F	DHF	2010	29
07	CEBU	CEBU CITY	26	F	DF	2010	29
07	CEBU	CEBU CITY	17	F	DF	2010	30
07	CEBU	CEBU CITY	16	F	DHF	2010	37
07	CEBU	CEBU CITY	0	M	DHF	2010	36
07	CEBU	CEBU CITY	15	F	DHF	2010	34
07	CEBU	CEBU CITY	16	F	DHF	2010	30
07	CEBU	CEBU CITY	5	F	DHF	2010	35
07	CEBU	CEBU CITY	51	F	DHF	2010	32
07	CEBU	CEBU CITY	14	M	DHF	2010	31
07	CEBU	CEBU CITY	12	F	DHF	2010	38
07	CEBU	CEBU CITY	21	F	DF	2010	33
07	CEBU	CEBU CITY	5	F	DHF	2010	34
07	CEBU	CEBU CITY	19	F	DF	2010	34
07	CEBU	CEBU CITY	9	M	DHF	2010	2
07	CEBU	CEBU CITY	9	F	DHF	2010	47
07	CEBU	CEBU CITY	22	F	DHF	2010	47
07	CEBU	CEBU CITY	5	F	DHF	2010	36
07	CEBU	CEBU CITY	2	F	DHF	2010	32
07	CEBU	CEBU CITY	12	F	DHF	2010	34
07	CEBU	CEBU CITY	5	M	DHF	2010	1
07	CEBU	CEBU CITY	10	F	DHF	2010	33
07	CEBU	CEBU CITY	10	M	DHF	2010	52
07	CEBU	CEBU CITY	14	M	DF	2010	35
07	CEBU	CEBU CITY	24	F	DF	2010	34
07	CEBU	CEBU CITY	17	F	DF	2010	40
07	CEBU	CEBU CITY	20	M	DF	2010	34
07	CEBU	CEBU CITY	6	F	DHF	2010	48
07	CEBU	CEBU CITY	3	F	DF	2010	32
07	CEBU	CEBU CITY	24	M	DF	2010	33
07	CEBU	CEBU CITY	68	M	DF	2010	31
07	CEBU	CEBU CITY	2	F	DHF	2010	39
07	CEBU	CEBU CITY	35	F	DF	2010	38
07	CEBU	CEBU CITY	23	M	DF	2010	35
07	CEBU	CEBU CITY	17	M	DF	2010	32
07	CEBU	CEBU CITY	7	F	DHF	2010	35
07	CEBU	CEBU CITY	18	M	DHF	2010	38
07	CEBU	CEBU CITY	4	M	DSS	2010	34
07	CEBU	CEBU CITY	1	F	DF	2010	49
07	CEBU	CEBU CITY	5	F	DF	2010	33
07	CEBU	CEBU CITY	10	F	DF	2010	42
07	CEBU	CEBU CITY	6	M	DHF	2010	38
07	CEBU	CEBU CITY	9	M	DF	2010	39
07	CEBU	CEBU CITY	6	M	DF	2010	42
07	CEBU	CEBU CITY	15	M	DF	2010	44
07	CEBU	CEBU CITY	3	M	DHF	2010	46
07	CEBU	CEBU CITY	17	M	DHF	2010	30
07	CEBU	CEBU CITY	10	F	DHF	2010	34
07	CEBU	CEBU CITY	20	M	DHF	2010	39
07	CEBU	CEBU CITY	23	M	DHF	2010	37
07	CEBU	CEBU CITY	18	M	DHF	2010	36
07	CEBU	CEBU CITY	11	M	DHF	2010	37
07	CEBU	CEBU CITY	34	M	DHF	2010	35
07	CEBU	CEBU CITY	5	F	DHF	2010	39
07	CEBU	CEBU CITY	29	F	DF	2010	35
07	CEBU	CEBU CITY	5	M	DF	2010	15
07	CEBU	CEBU CITY	5	F	DHF	2010	20
07	CEBU	CEBU CITY	3	M	DHF	2010	2
07	CEBU	CEBU CITY	6	M	DHF	2010	20
07	CEBU	CEBU CITY	7	F	DHF	2010	35
07	CEBU	CEBU CITY	20	F	DHF	2010	1
07	CEBU	CEBU CITY	16	M	DHF	2010	5
07	CEBU	CEBU CITY	21	M	DHF	2010	37
07	CEBU	CEBU CITY	10	F	DF	2010	34
07	CEBU	CEBU CITY	21	F	DF	2010	35
07	CEBU	CEBU CITY	8	M	DHF	2010	37
07	CEBU	CEBU CITY	5	F	DHF	2010	14
07	CEBU	CEBU CITY	5	M	DHF	2010	34
07	CEBU	CEBU CITY	5	F	DHF	2010	11
07	CEBU	CEBU CITY	20	M	DF	2010	36
07	CEBU	CEBU CITY	14	M	DHF	2010	34
07	CEBU	CEBU CITY	18	F	DF	2010	34
07	CEBU	CEBU CITY	10	F	DF	2010	30
07	CEBU	CEBU CITY	20	F	DHF	2010	38
07	CEBU	CEBU CITY	20	M	DHF	2010	34
07	CEBU	CEBU CITY	2	M	DHF	2010	40
07	CEBU	CEBU CITY	7	M	DHF	2010	34
07	CEBU	CEBU CITY	8	M	DHF	2010	33
07	CEBU	CEBU CITY	15	M	DF	2010	27
07	CEBU	CEBU CITY	14	M	DHF	2010	40
07	CEBU	CEBU CITY	25	F	DHF	2010	37
07	CEBU	CEBU CITY	1	M	DHF	2010	9
07	CEBU	CEBU CITY	6	F	DF	2010	4
07	CEBU	CEBU CITY	10	M	DHF	2010	4
07	CEBU	CEBU CITY	15	M	DHF	2010	27
07	CEBU	CEBU CITY	7	M	DHF	2010	32
07	CEBU	CEBU CITY	21	F	DHF	2010	4
07	CEBU	CEBU CITY	10	F	DHF	2010	1
07	CEBU	CEBU CITY	6	M	DHF	2010	33
07	CEBU	CEBU CITY	5	F	DF	2010	33
07	CEBU	CEBU CITY	18	M	DHF	2010	35
07	CEBU	CEBU CITY	28	M	DF	2010	34
07	CEBU	CEBU CITY	19	F	DF	2010	23
07	CEBU	CEBU CITY	5	M	DF	2010	32
07	CEBU	CEBU CITY	11	M	DHF	2010	16
07	CEBU	CEBU CITY	27	F	DF	2010	37
07	CEBU	CEBU CITY	20	F	DHF	2010	36
07	CEBU	CEBU CITY	13	F	DHF	2010	22
07	CEBU	CEBU CITY	18	F	DF	2010	1
07	CEBU	CEBU CITY	12	F	DHF	2010	36
07	CEBU	CEBU CITY	7	M	DF	2010	37
07	CEBU	CEBU CITY	11	F	DF	2010	27
07	CEBU	CEBU CITY	11	F	DHF	2010	20
07	CEBU	CEBU CITY	10	F	DHF	2010	27
07	CEBU	CEBU CITY	1	M	DF	2010	32
07	CEBU	CEBU CITY	6	M	DHF	2010	28
07	CEBU	CEBU CITY	19	F	DF	2010	34
07	CEBU	CEBU CITY	10	M	DHF	2010	29
07	CEBU	CEBU CITY	2	M	DF	2010	43
07	CEBU	CEBU CITY	2	M	DHF	2010	29
07	CEBU	CEBU CITY	54	M	DF	2010	30
07	CEBU	CEBU CITY	14	M	DHF	2010	37
07	CEBU	CEBU CITY	24	M	DHF	2010	36
07	CEBU	CEBU CITY	21	F	DHF	2010	34
07	CEBU	CEBU CITY	18	F	DF	2010	36
07	CEBU	CEBU CITY	7	F	DHF	2010	30
07	CEBU	CEBU CITY	8	M	DHF	2010	33
07	CEBU	CEBU CITY	17	F	DF	2010	28
[truncated: 1,677 more rows]
