# Supplementary material for: Why should we apply ABM for decision analysis for infectious diseases?—An example for dengue interventions
Source: PLoS One. 2019 Aug 27;14(8):e0221564. doi: 10.1371/journal.pone.0221564 (PMC6711507; doi:10.1371/journal.pone.0221564)
Supplement: S2 File — Computations of dengue case numbers and parameters based on the dengue case data. (XLSX) [file pone.0221564.s002.xlsx]

## Sheet: Sheet1
Parameter	DF	DHF	DSS		Week (*)	DF	DHF	DSS	Total	Incidence
Hospitalized cases	1299	2309	37		1	24	44	1	69	714
Fraction	0.356379	0.633471	0.0101509		2	14	48	0	62	641
Hospitalization rate	0.25	1	1		3	9	18	1	28	290
Symptomatic cases	5196	2309	37		4	12	23	1	36	372
					5	11	33	3	47	486
Parameter	Total				6	13	15	1	29	300
Hospitalized cases	3645				7	13	23	0	36	372
Symptomatic cases	7542				8	10	22	0	32	331
Asymptomatic rate	0.8				9	9	31	1	41	424
Total incidence	37710				10	7	14	0	21	217
Probability of reported incidence	0.0966587				11	14	14	0	28	290
					12	5	24	0	29	300
Population	860942				13	4	15	0	19	197
					14	5	13	1	19	197
Parameter					15	9	10	1	20	207
Length of viraemic period	4.5				16	2	9	0	11	114
Viraemic incidence in week 1	714				17	3	4	0	7	72
Viraemic incidence on day 1	102				18	0	10	1	11	114
Viraemic prevalence on day 1	459				19	1	17	0	18	186
Viraemic prevalence on day 1	0.000533137				20	0	12	0	12	124
					21	4	25	0	29	300
					22	6	14	0	20	207
					23	9	14	1	24	248
					24	11	14	0	25	259
					25	9	4	0	13	134
					26	15	9	0	24	248
					27	19	22	2	43	445
					28	34	32	0	66	683
					29	29	33	1	63	652
					30	44	59	1	104	1076
					31	45	65	0	110	1138
					32	68	106	2	176	1821
					33	94	131	1	226	2338
					34	88	190	1	279	2886
					35	103	141	5	249	2576
					36	127	187	3	317	3280
					37	116	189	0	305	3155
					38	86	139	0	225	2328
					39	57	121	4	182	1883
					40	46	95	0	141	1459
					41	21	36	1	58	600
					42	15	33	0	48	497
					43	12	33	0	45	466
					44	16	25	0	41	424
					45	19	25	0	44	455
					46	15	30	2	47	486
					47	11	41	1	53	548
					48	6	26	0	32	331
					49	8	31	0	39	403
					50	1	23	1	25	259
					51	0	17	0	17	176
					Total	1299	2309	37	3645	37709
					(*) Week 52 is not complete, and therefore not considered
