# Supplementary material for: Why should we apply ABM for decision analysis for infectious diseases?—An example for dengue interventions
Source: PLoS One. 2019 Aug 27;14(8):e0221564. doi: 10.1371/journal.pone.0221564 (PMC6711507; doi:10.1371/journal.pone.0221564)
Supplement: S3 File — The datasets containing the resulting epidemics of the two calibration attempts for mosquito population adaptation. (XLSX) [file pone.0221564.s003.xlsx]

## Sheet: Sheet1
	simulation time		computed	simulation results with different human:mosquito ratios during rainy season
	calendar week	simulation day	transmissions	1:1.0	1:1.5	1:2.0	1:2.5	1:3.0	1:3.5
	1	1 - 7	714	759	746	755	772	750	755
	2	8 - 14	641	545	606	553	634	543	562
	3	15 - 21	290	352	377	356	369	405	334
	4	22 - 28	372	565	502	561	545	559	569
	5	29 - 35	486	496	434	555	453	453	509
	6	36 - 42	300	330	327	417	341	379	337
	7	43 - 49	372	407	251	425	336	503	423
	8	50 - 56	331	438	366	499	352	462	397
	9	57 - 63	424	312	281	380	272	384	302
	10	64 - 70	217	305	244	273	279	399	304
	11	71 - 77	290	309	286	323	340	429	258
	12	78 - 84	300	283	235	310	259	324	287
	13	85 - 91	197	268	211	242	264	401	212
	14	92 - 98	197	230	211	234	267	326	211
	15	99 - 105	207	222	199	266	275	240	268
	16	106 - 112	114	212	188	215	221	291	181
	17	113 - 119	72	204	154	209	245	323	205
	18	120 - 126	114	235	137	214	238	196	205
	19	127 - 133	186	168	142	184	210	188	179
	20	134 - 140	124	154	101	159	138	180	119
	21	141 - 147	300	129	86	125	159	141	145
	22	148 - 154	207	76	100	174	169	172	184
	23	155 - 161	248	87	64	148	121	274	255
	24	162 - 168	259	70	39	133	214	253	318
	25	169 - 175	134	61	47	209	225	322	318
	26	176 - 182	248	58	59	192	207	386	473
	27	183 - 189	445	35	42	160	269	490	561
	28	190 - 196	683	36	52	200	300	555	599
	29	197 - 203	652	25	40	206	335	650	912
	30	204 - 210	1076	27	21	206	377	885	1163
	31	211 - 217	1138	22	21	227	422	976	1278
	32	218 - 224	1821	11	29	236	513	1141	1685
	33	225 - 231	2338	25	18	351	743	1922	2759
	34	232 - 238	2886	9	30	349	792	2286	3431
	35	239 - 245	2576	8	29	301	760	1974	3181
	36	246 - 252	3280	19	20	296	715	1795	2711
	37	253 - 259	3155	11	26	224	682	1895	2784
	38	260 - 266	2328	13	28	276	682	1658	2299
	39	267 - 273	1883	13	28	200	562	1426	2141
	40	274 - 280	1459	14	29	193	606	1415	2106
	41	281 - 287	600	10	2	181	563	1442	1831
	42	288 - 294	497	14	25	220	457	1359	1514
	43	295 - 301	466	8	10	160	422	1091	1677
	44	302 - 308	424	13	1	144	444	1125	1459
	45	309 - 315	455	22	17	155	403	1125	1200
	46	316 - 322	486	17	9	157	380	911	1226
	47	323 - 329	548	14	4	145	373	855	1104
	48	330 - 336	331	23	12	116	325	805	937
	49	337 - 343	403	34	12	110	307	750	996
	50	344 - 350	259	30	14	157	229	678	938
	51	351 - 357	176	31	8	74	231	675	721
